# Supplementary material for: Systematic Analysis of Cotton RING E3 Ubiquitin Ligase Genes Reveals Their Potential Involvement in Salt Stress Tolerance
Source: Int J Mol Sci. 2025 Jan 3;26(1):359. doi: 10.3390/ijms26010359 (PMC11720228; doi:10.3390/ijms26010359)
Supplement: Supplementary file 1 [file ijms-26-00359-s001.zip › Tables.xlsx]

## Sheet: Table S1
Table S1 Detailed information of the RING gene family in Gossypium species
Gene ID	Type	Chromosome	Gene Start (bp)	Gene End (bp)	Strand	Protein Length (aa)	MW (kDa)	pI
Ghir_A05G010270.1	RING-C2	A05	9261043	9267664	-	950	103784	5.87
Ghir_A08G000180.1	RING-C2	A08	158104	164558	+	841	92073.8	6.72
Ghir_A09G017850.1	RING-C2	A09	73883215	73887293	+	347	37625.8	4.76
Ghir_A11G033310.1	RING-C2	A11	119802030	119811605	-	599	67693.7	4.99
Ghir_A13G024250.1	RING-C2	A13	107789511	107796917	-	1039	113036	6.31
Ghir_D05G003890.1	RING-C2	D05	3208114	3209806	+	336	38514.6	6.17
Ghir_D05G009990.1	RING-C2	D05	8348860	8355681	-	861	94280.3	6.3
Ghir_D06G009010.1	RING-C2	D06	16783087	16784079	-	301	34335.7	8.59
Ghir_D07G010170.1	RING-C2	D07	12413158	12420473	+	1044	113994	6.31
Ghir_D08G000230.1	RING-C2	D08	175914	182083	+	909	99702.1	6.54
Ghir_D09G017320.1	RING-C2	D09	45611204	45615121	+	347	37625.8	4.76
Ghir_D13G024990.1	RING-C2	D13	62843741	62851204	-	1039	113313	6.51
Ghir_A11G031620.1	RING-D	A11	116721556	116725154	+	307	34911.5	9.07
Ghir_D11G032000.1	RING-D	D11	66350524	66354094	+	299	33892.5	9.07
Ghir_D09G014900.1	RING-G	D09	43170223	43174483	+	593	65672.5	6.59
Ghir_A01G001490.1	RING-H2	A01	1296079	1299697	+	287	31492	3.72
Ghir_A01G002840.1	RING-H2	A01	2589748	2592366	+	282	31576.9	7.15
Ghir_A01G005490.1	RING-H2	A01	7717144	7717680	-	178	20082.7	7.62
Ghir_A01G005520.1	RING-H2	A01	7811628	7812194	+	188	21871.7	4.06
Ghir_A01G007090.1	RING-H2	A01	11841109	11842539	-	236	25969.9	6.83
Ghir_A01G008580.1	RING-H2	A01	16048069	16048849	+	160	18592.3	6.63
Ghir_A01G008590.1	RING-H2	A01	16075387	16076020	+	157	18381.9	5.6
Ghir_A01G008600.1	RING-H2	A01	16078516	16079133	+	157	18327.8	6.23
Ghir_A01G009380.1	RING-H2	A01	19354437	19355386	-	184	19641.6	8.51
Ghir_A01G014290.1	RING-H2	A01	85797959	85802079	-	350	38716.4	6.48
Ghir_A01G015180.1	RING-H2	A01	96232617	96234395	+	159	17264.2	5.55
Ghir_A01G017410.1	RING-H2	A01	108822481	108825914	-	397	44391	10.68
Ghir_A01G018120.1	RING-H2	A01	110773985	110775991	+	437	49894.4	7.86
Ghir_A01G022890.1	RING-H2	Scaffold1535	107354	112799	-	520	57584.8	6.5
Ghir_A02G000140.1	RING-H2	A02	107600	110440	+	527	58756.6	4.49
Ghir_A02G000420.1	RING-H2	A02	250753	251610	-	171	18927.7	7.07
Ghir_A02G000430.1	RING-H2	A02	252947	254059	-	182	20068	7.95
Ghir_A02G002670.1	RING-H2	A02	3113511	3120283	+	749	83645.9	6.71
Ghir_A02G003960.1	RING-H2	A02	4658721	4660054	-	317	35585	6.91
Ghir_A02G004790.1	RING-H2	A02	6301930	6304521	-	270	31482.8	7.08
Ghir_A02G005550.1	RING-H2	A02	7931267	7932156	+	220	24245.2	4.01
Ghir_A02G008200.1	RING-H2	A02	17290939	17292891	+	416	46446.7	8.55
Ghir_A02G010780.1	RING-H2	A02	46844769	46847586	+	365	39768.9	7.83
Ghir_A02G010790.1	RING-H2	A02	46987713	46990054	+	352	39852	6.29
Ghir_A02G010800.1	RING-H2	A02	47194154	47195438	+	262	28757.5	6.13
Ghir_A02G010810.1	RING-H2	A02	47196610	47197949	+	364	41072.9	7.87
Ghir_A02G010830.1	RING-H2	A02	47240013	47241307	+	369	41324.7	5.75
Ghir_A02G010840.1	RING-H2	A02	47245649	47246892	+	355	40226.6	5.14
Ghir_A02G014820.1	RING-H2	A02	99208752	99209730	+	164	19103.8	6.23
Ghir_A02G018740.1	RING-H2	A02	107490263	107492895	+	286	31416.1	7.98
Ghir_A02G018890.1	RING-H2	A02	107594308	107595056	+	141	15904.1	5.64
Ghir_A02G018980.1	RING-H2	A02	107667205	107668804	-	179	19318	4.77
Ghir_A02G019680.1	RING-H2	Scaffold2392	34423	35306	-	218	24908.6	6.39
Ghir_A03G000100.1	RING-H2	A03	457489	463201	-	510	56412.8	8.93
Ghir_A03G002240.1	RING-H2	A03	3500892	3504215	+	382	42903.6	4.94
Ghir_A03G002570.1	RING-H2	A03	3946963	3950468	-	213	23183.8	4.47
Ghir_A03G002910.1	RING-H2	A03	4390297	4392430	+	362	40098.8	4.84
Ghir_A03G003240.1	RING-H2	A03	4915413	4927256	+	1900	213480	5.7
Ghir_A03G003500.1	RING-H2	A03	5326541	5327765	+	152	17102.9	6.96
Ghir_A03G003510.1	RING-H2	A03	5331366	5333239	-	249	27369.4	6.44
Ghir_A03G003600.1	RING-H2	A03	5477195	5480192	+	294	33528.3	7.31
Ghir_A03G005310.1	RING-H2	A03	9244765	9249894	-	267	29559.5	7.19
Ghir_A03G005320.1	RING-H2	A03	9261478	9263778	-	398	44047	6.91
Ghir_A03G008460.1	RING-H2	A03	20589839	20592534	+	474	52864.5	3.9
Ghir_A03G009270.1	RING-H2	A03	31009931	31016291	+	691	75171.4	6.7
Ghir_A03G010890.1	RING-H2	A03	52511869	52520087	+	379	42587	7.95
Ghir_A03G013250.1	RING-H2	A03	85247290	85250822	+	348	38682.2	5.09
Ghir_A03G015790.1	RING-H2	A03	99172452	99174459	-	299	32592.5	7.34
Ghir_A03G018250.1	RING-H2	A03	106919202	106922819	-	326	36131.3	3.7
Ghir_A03G018280.1	RING-H2	A03	106972266	106976924	+	331	35876.1	4.59
Ghir_A03G018640.1	RING-H2	A03	107472758	107473230	-	149	16945.7	8.16
Ghir_A03G022890.1	RING-H2	A03	112452277	112453586	+	299	34479.5	6.57
Ghir_A04G005290.1	RING-H2	A04	15270735	15271248	-	137	16087.5	6.98
Ghir_A04G007640.1	RING-H2	A04	60146253	60147184	-	270	29560.7	7.92
Ghir_A04G007830.1	RING-H2	A04	61808347	61813140	+	283	32826.3	6.95
Ghir_A04G008940.1	RING-H2	A04	68421166	68422266	+	244	26673.7	6.01
Ghir_A04G009090.1	RING-H2	A04	69718478	69720884	-	369	41114.4	8.11
Ghir_A04G010570.1	RING-H2	A04	75567745	75577857	+	1239	139665	5.86
Ghir_A04G010960.1	RING-H2	A04	77347041	77350974	-	230	25940.6	4.9
Ghir_A04G011720.1	RING-H2	A04	79433822	79438407	+	338	36698.8	4.29
Ghir_A04G012410.1	RING-H2	A04	80689260	80691458	+	368	41187.6	6.05
Ghir_A04G013990.1	RING-H2	A04	82811414	82812232	+	203	22887.5	4.59
Ghir_A05G000950.1	RING-H2	A05	1046846	1047653	-	244	27486.5	6.34
Ghir_A05G001130.1	RING-H2	A05	1244049	1247892	+	451	49124.8	7.7
Ghir_A05G001440.1	RING-H2	A05	1470934	1473659	+	199	22302.9	9.08
Ghir_A05G006650.1	RING-H2	A05	6075419	6079704	+	552	60120.9	6.51
Ghir_A05G007130.1	RING-H2	A05	6477582	6485295	+	250	28726.6	6.22
Ghir_A05G007970.1	RING-H2	A05	7267994	7272590	-	387	42043.6	5.16
Ghir_A05G008770.1	RING-H2	A05	8056980	8057570	+	196	21913.9	7.1
Ghir_A05G010730.1	RING-H2	A05	9623824	9628886	-	661	72388.3	8.11
Ghir_A05G012480.1	RING-H2	A05	11525762	11530284	-	409	46434.9	5.56
Ghir_A05G014630.1	RING-H2	A05	13557690	13559639	-	290	31599.6	6.51
Ghir_A05G014640.1	RING-H2	A05	13567718	13569677	-	126	14141.7	8.66
Ghir_A05G018730.1	RING-H2	A05	17754129	17755660	+	203	22913.6	8.97
Ghir_A05G018760.1	RING-H2	A05	17779429	17781162	-	163	17519.3	6.84
Ghir_A05G019470.1	RING-H2	A05	18542566	18546628	-	438	48297.6	8.99
Ghir_A05G020970.1	RING-H2	A05	20279683	20285651	-	700	75701.9	6.59
Ghir_A05G022750.1	RING-H2	A05	22225675	22227269	-	366	40932.7	4.57
Ghir_A05G024040.1	RING-H2	A05	23890579	23891390	-	235	26570.7	4.16
Ghir_A05G024190.1	RING-H2	A05	24132623	24133374	-	211	24099.8	3.72
Ghir_A05G027400.1	RING-H2	A05	29402235	29402933	-	232	27037.1	3.8
Ghir_A05G028050.1	RING-H2	A05	30760673	30765729	-	408	44154	8.28
Ghir_A05G029420.1	RING-H2	A05	34525418	34531642	-	227	25724.3	7.87
Ghir_A05G033840.1	RING-H2	A05	74021639	74023165	-	163	17816.6	7.57
Ghir_A05G033890.1	RING-H2	A05	74427320	74430249	-	254	29344.9	8.36
Ghir_A05G034610.1	RING-H2	A05	79700567	79701294	-	156	18095.2	8.24
Ghir_A05G036280.1	RING-H2	A05	95356003	95357715	-	313	34109.9	7.69
Ghir_A05G037970.1	RING-H2	A05	100375097	100375808	+	113	12268.8	4.63
Ghir_A05G037970.1	RING-H2	A05	100375097	100375808	+	113	12268.8	4.63
Ghir_A05G040030.1	RING-H2	A05	104876607	104877340	+	216	23944.4	7.26
Ghir_A05G040040.1	RING-H2	A05	104880916	104881569	+	217	23999.5	7.61
Ghir_A05G040090.1	RING-H2	A05	104914825	104915737	+	211	23214.4	7.76
Ghir_A05G040100.1	RING-H2	A05	104976933	104977694	+	217	23990.4	7.52
Ghir_A05G040110.1	RING-H2	A05	104981774	104982445	+	201	21800.8	6.75
Ghir_A05G040120.1	RING-H2	A05	104994557	104995396	+	210	23130.4	7.65
Ghir_A05G040130.1	RING-H2	A05	105000986	105001633	+	215	23614.8	7.37
Ghir_A06G000100.1	RING-H2	A06	65099	71700	+	196	21438.8	6.9
Ghir_A06G000120.1	RING-H2	A06	82753	84786	-	164	17523.1	6.49
Ghir_A06G004710.1	RING-H2	A06	7611291	7611997	-	219	25026.5	6.97
Ghir_A06G004810.1	RING-H2	A06	7974274	7975029	-	208	23425	3.66
Ghir_A06G005230.1	RING-H2	A06	8699439	8704360	-	537	58501.5	5.26
Ghir_A06G006860.1	RING-H2	A06	16005056	16006993	-	382	43467.5	6.51
Ghir_A06G007010.1	RING-H2	A06	16466423	16467087	-	139	15527.6	8.13
Ghir_A06G008690.1	RING-H2	A06	24537246	24539748	-	314	34921	4.94
Ghir_A06G015410.1	RING-H2	A06	108878859	108879818	+	121	13981.5	8.5
Ghir_A06G017460.1	RING-H2	A06	116577505	116578259	+	162	18311.8	6.98
Ghir_A06G019080.1	RING-H2	A06	119904744	119905611	-	178	18860.4	7.57
Ghir_A06G019350.1	RING-H2	A06	120444255	120445239	-	191	20781.8	7.38
Ghir_A06G020170.1	RING-H2	A06	121895017	121899627	+	420	46058.4	6.13
Ghir_A06G022550.1	RING-H2	A06	123900951	123904233	+	539	59675.5	8.68
Ghir_A07G000160.1	RING-H2	A07	160731	164834	-	552	59862	8.03
Ghir_A07G000310.1	RING-H2	A07	346607	350026	+	288	31953.8	6.48
Ghir_A07G001460.1	RING-H2	A07	1584824	1585369	-	181	20209.8	5.66
Ghir_A07G006340.1	RING-H2	A07	7605310	7605972	-	220	25734.5	4.35
Ghir_A07G006540.1	RING-H2	A07	8024385	8028633	+	407	45536.1	9.38
Ghir_A07G008730.1	RING-H2	A07	12117908	12119961	+	162	18445.1	4.91
Ghir_A07G009610.1	RING-H2	A07	14803414	14806632	-	150	16932.3	6.29
Ghir_A07G010350.1	RING-H2	A07	16318588	16319091	-	167	18737.1	7.31
Ghir_A07G010750.1	RING-H2	A07	17429909	17431996	-	322	36129.8	5.1
Ghir_A07G012130.1	RING-H2	A07	21528942	21534597	+	404	43890.2	5.82
Ghir_A07G012960.1	RING-H2	A07	24377331	24378935	-	386	42416.6	6.71
Ghir_A07G014830.1	RING-H2	A07	31410694	31411980	+	180	19799.6	6.33
Ghir_A07G014960.1	RING-H2	A07	31927881	31928735	+	168	19089.7	4.36
Ghir_A07G014960.1	RING-H2	A07	31927881	31928735	+	168	19089.7	4.36
Ghir_A07G015010.1	RING-H2	A07	32136218	32139839	+	189	21060.5	4.18
Ghir_A07G017430.1	RING-H2	A07	52239117	52241599	+	166	18037.1	5.53
Ghir_A07G017750.1	RING-H2	A07	56292338	56297131	-	226	25347.9	4.7
Ghir_A07G019130.1	RING-H2	A07	81194657	81199007	+	224	25133.7	4.37
Ghir_A07G020840.1	RING-H2	A07	91040627	91042597	-	149	16694.1	4.95
Ghir_A07G021520.1	RING-H2	A07	92426158	92426754	+	198	22273.5	6.77
Ghir_A08G000270.1	RING-H2	A08	218343	219053	-	236	26943.8	6.22
Ghir_A08G000570.1	RING-H2	A08	432083	432793	+	236	27038	6.72
Ghir_A08G000780.1	RING-H2	A08	556411	564397	+	949	106518	4.73
Ghir_A08G001180.1	RING-H2	A08	937854	942313	+	382	41522.1	5.29
Ghir_A08G001220.1	RING-H2	A08	961997	967350	+	539	60589.4	7.53
Ghir_A08G001800.1	RING-H2	A08	1583133	1588190	+	249	28441.3	5.13
Ghir_A08G003750.1	RING-H2	A08	3793348	3797183	-	145	16253.9	6.24
Ghir_A08G004100.1	RING-H2	A08	4286501	4287190	-	229	26466.7	4.76
Ghir_A08G004110.1	RING-H2	A08	4294685	4295383	-	232	26644.2	5.44
Ghir_A08G004550.1	RING-H2	A08	5046659	5047363	-	234	27080.4	5
Ghir_A08G006090.1	RING-H2	A08	8163883	8165595	-	341	36928.9	5.98
Ghir_A08G008290.1	RING-H2	A08	17166369	17167554	+	193	20766.5	4.99
Ghir_A08G009180.1	RING-H2	A08	32308093	32311182	-	492	54858.5	7.04
Ghir_A08G010310.1	RING-H2	A08	56602771	56604480	-	191	21537.2	9.49
Ghir_A08G011710.1	RING-H2	A08	82245633	82247140	-	194	20952.8	8.01
Ghir_A08G012360.1	RING-H2	A08	88320661	88321677	+	151	17554.3	5.63
Ghir_A08G012570.1	RING-H2	A08	90041816	90047735	+	421	46181.4	6.79
Ghir_A08G013610.1	RING-H2	A08	98451063	98452344	-	187	20325.8	6.47
Ghir_A08G014000.1	RING-H2	A08	99995489	99996271	-	168	19316.2	4.57
Ghir_A08G015660.1	RING-H2	A08	104702147	104705803	-	447	49238.5	8.68
Ghir_A08G018730.1	RING-H2	A08	113167588	113169536	+	380	42814.7	5.15
Ghir_A08G019240.1	RING-H2	A08	113920816	113925423	-	210	22747.1	4.15
Ghir_A08G019310.1	RING-H2	A08	114043056	114043547	-	163	18686.1	5.21
Ghir_A08G022090.1	RING-H2	A08	117894072	117895142	-	338	37671.1	4.57
Ghir_A08G022100.1	RING-H2	A08	117897067	117898703	-	382	42453.3	7.47
Ghir_A08G024110.1	RING-H2	A08	120427857	120433695	-	214	24667.6	9.2
Ghir_A08G024750.1	RING-H2	A08	121060658	121065093	-	200	22784.5	10.67
Ghir_A08G024760.1	RING-H2	A08	121077548	121079128	+	433	48135.6	7.16
Ghir_A08G024980.1	RING-H2	A08	121225329	121229998	-	571	62898.9	4.9
Ghir_A08G025550.1	RING-H2	A08	121726855	121727487	-	139	15385.3	4.43
Ghir_A08G025980.1	RING-H2	A08	122052370	122053512	-	202	23573.5	4.97
Ghir_A09G001500.1	RING-H2	A09	3525854	3526201	-	115	12661.1	4.3
Ghir_A09G001520.1	RING-H2	A09	3550086	3550677	-	164	18044.3	4.74
Ghir_A09G001540.1	RING-H2	A09	3577655	3578278	-	130	14443.2	4.36
Ghir_A09G001570.1	RING-H2	A09	3663967	3664782	-	180	19500.8	4.48
Ghir_A09G002740.1	RING-H2	A09	7965060	7967730	+	375	42275.1	7.77
Ghir_A09G005790.1	RING-H2	A09	43827945	43830278	+	128	14810.9	5.64
Ghir_A09G008790.1	RING-H2	A09	58688614	58689093	+	159	17630	5.98
Ghir_A09G009220.1	RING-H2	A09	59797315	59801020	-	411	45480.7	5.39
Ghir_A09G011250.1	RING-H2	A09	64143310	64151368	+	542	60715.6	7.57
Ghir_A09G012360.1	RING-H2	A09	66191295	66196603	+	311	34395.9	7.92
Ghir_A09G012460.1	RING-H2	A09	66352597	66362291	-	448	48701.1	8.49
Ghir_A09G014140.1	RING-H2	A09	69205355	69210626	+	370	40201.8	6.76
Ghir_A09G014220.1	RING-H2	A09	69288244	69289207	-	169	18287.7	6.47
Ghir_A09G015960.1	RING-H2	A09	72110270	72118895	+	545	60335	7.04
Ghir_A09G016290.1	RING-H2	A09	72450172	72451236	+	354	39765.2	9.02
Ghir_A09G016560.1	RING-H2	A09	72682700	72684414	-	145	16162	8.08
Ghir_A09G016570.1	RING-H2	A09	72685070	72685995	-	182	19978.6	5.98
Ghir_A09G019510.1	RING-H2	A09	75751789	75752850	+	205	22226	5.64
Ghir_A09G019550.1	RING-H2	A09	75769239	75770011	+	187	21529.8	6.34
Ghir_A09G020860.1	RING-H2	A09	77210888	77212929	-	336	37434.2	6.18
Ghir_A09G021150.1	RING-H2	A09	77513483	77522436	-	789	87689	8.45
Ghir_A09G022790.1	RING-H2	A09	78922159	78926281	-	403	43595.3	6.92
Ghir_A09G024050.1	RING-H2	A09	80081308	80082662	-	304	34627	7.71
Ghir_A09G025170.1	RING-H2	A09	81052364	81054089	-	290	32108.6	6.84
Ghir_A10G002710.1	RING-H2	A10	2386008	2387055	-	223	25280.4	5.35
Ghir_A10G004770.1	RING-H2	A10	4742284	4745568	+	287	31228.9	6.3
Ghir_A10G007580.1	RING-H2	A10	12148109	12153683	+	420	45936.5	4.78
Ghir_A10G008140.1	RING-H2	A10	13527395	13528206	-	209	22600	8.51
Ghir_A10G010170.1	RING-H2	A10	21266825	21269906	+	268	31285.8	7.47
Ghir_A10G015280.1	RING-H2	A10	84468342	84470069	+	147	15976.1	7.39
Ghir_A10G017620.1	RING-H2	A10	97809433	97810056	+	207	22575.5	4.37
Ghir_A10G018410.1	RING-H2	A10	100562578	100565512	+	220	23836.2	8.22
Ghir_A10G020860.1	RING-H2	A10	107962622	107963131	+	169	19564.7	6.22
Ghir_A10G020960.1	RING-H2	A10	108308060	108308476	+	138	15685.2	5.9
Ghir_A10G022130.1	RING-H2	A10	110619003	110619536	+	177	20004.3	5.97
Ghir_A10G022550.1	RING-H2	A10	111452088	111455225	-	273	30084	6.86
Ghir_A10G022570.1	RING-H2	A10	111470292	111471864	-	335	36634.8	6.5
Ghir_A10G024370.1	RING-H2	A10	114349664	114351042	+	155	17401.9	6.49
Ghir_A11G000480.1	RING-H2	A11	461698	471255	+	1234	139879	5.16
Ghir_A11G001410.1	RING-H2	A11	1297306	1300170	-	378	41828.2	7.13
Ghir_A11G001760.1	RING-H2	A11	1557151	1561837	+	206	22277.2	7.21
Ghir_A11G002200.1	RING-H2	A11	1887740	1890548	+	381	42449.1	5.63
Ghir_A11G002340.1	RING-H2	A11	1983061	1983721	-	163	18850.5	4.68
Ghir_A11G003120.1	RING-H2	A11	2646526	2649201	-	332	37941.5	7
Ghir_A11G004650.1	RING-H2	A11	3960261	3971058	+	179	19276.1	6.22
Ghir_A11G008070.1	RING-H2	A11	7142857	7144165	-	317	34974.7	6.5
Ghir_A11G009730.1	RING-H2	A11	8700037	8704068	-	148	16636.3	3.99
Ghir_A11G009810.1	RING-H2	A11	8745362	8747028	-	168	19473.3	4.61
Ghir_A11G009930.1	RING-H2	A11	8948627	8953342	-	550	60836.6	8.04
Ghir_A11G010000.1	RING-H2	A11	9048981	9049534	+	148	16364.8	7.14
Ghir_A11G013780.1	RING-H2	A11	15064828	15066093	-	344	39318.2	6.31
Ghir_A11G015730.1	RING-H2	A11	18121917	18123817	+	134	15015.9	4.51
Ghir_A11G015890.1	RING-H2	A11	18403002	18408107	+	950	107551	5.85
Ghir_A11G018150.1	RING-H2	A11	23760193	23762524	+	235	25606.3	4.88
Ghir_A11G018410.1	RING-H2	A11	24249984	24253476	-	298	32795.8	8.08
Ghir_A11G018470.1	RING-H2	A11	24518224	24518748	-	174	20121.4	6.91
Ghir_A11G020570.1	RING-H2	A11	32348536	32350931	-	613	66663.5	6.2
Ghir_A11G021810.1	RING-H2	A11	52406096	52406920	+	274	31014.2	5.7
Ghir_A11G023830.1	RING-H2	A11	77572803	77573918	-	215	23425.8	8.38
Ghir_A11G025810.1	RING-H2	A11	98258322	98259272	-	300	32828.4	4.16
Ghir_A11G026020.1	RING-H2	A11	100129006	100134523	-	454	50353.2	9.08
Ghir_A11G028500.1	RING-H2	A11	110727795	110729368	+	460	51749.7	10.08
Ghir_A11G029040.1	RING-H2	A11	111748835	111754054	+	393	41969.1	6.54
Ghir_A11G031330.1	RING-H2	A11	116080745	116084134	+	530	58775.5	6.81
Ghir_A11G034250.1	RING-H2	A11	121479740	121480607	-	170	18346.8	4.48
Ghir_A12G001600.1	RING-H2	A12	2093331	2095492	+	390	43256.7	4.9
Ghir_A12G002270.1	RING-H2	A12	3099173	3105254	+	718	77136.2	5.79
Ghir_A12G004310.1	RING-H2	A12	7749370	7752651	-	403	43922.4	8.3
Ghir_A12G004940.1	RING-H2	A12	9792197	9793040	-	167	18268.1	8.1
Ghir_A12G004980.1	RING-H2	A12	9846144	9846860	-	164	17824.3	7.85
Ghir_A12G006060.1	RING-H2	A12	13654074	13656198	+	235	25513.1	4.72
Ghir_A12G007630.1	RING-H2	A12	23427896	23430054	-	572	62826.8	7.47
Ghir_A12G009620.1	RING-H2	A12	61224868	61226453	-	311	34713	7.14
Ghir_A12G010470.1	RING-H2	A12	76452312	76455357	-	252	28655.2	4.64
Ghir_A12G010680.1	RING-H2	A12	76887686	76889381	+	364	39307.8	6.09
Ghir_A12G011510.1	RING-H2	A12	78969896	78970831	-	199	21855.9	5.23
Ghir_A12G011530.1	RING-H2	A12	78993919	78995073	-	199	21855.9	5.23
Ghir_A12G011670.1	RING-H2	A12	79246414	79247253	+	170	19418.2	4.68
Ghir_A12G012060.1	RING-H2	A12	79995820	79999741	-	379	42031.6	5.17
Ghir_A12G012600.1	RING-H2	A12	81523059	81524003	-	190	21888.8	4.23
Ghir_A12G014340.1	RING-H2	A12	84809395	84812650	-	331	35963.1	4.54
Ghir_A12G014920.1	RING-H2	A12	86188717	86189400	-	227	26430.1	6.23
Ghir_A12G017700.1	RING-H2	A12	93609264	93610022	+	230	26494.4	9.61
Ghir_A12G018480.1	RING-H2	A12	95297595	95307491	+	1101	126363	6.54
Ghir_A12G021130.1	RING-H2	A12	99863210	99867690	+	570	63301.6	6.72
Ghir_A12G022040.1	RING-H2	A12	100757507	100758382	+	291	32816.7	6.05
Ghir_A12G022060.1	RING-H2	A12	100782888	100784585	-	359	40083.9	7.35
Ghir_A12G023910.1	RING-H2	A12	102853683	102856468	+	381	42852.5	5.3
Ghir_A12G024320.1	RING-H2	A12	103189776	103191302	-	211	22802	4.2
Ghir_A12G024930.1	RING-H2	A12	103906156	103908370	-	364	40007.6	5.17
Ghir_A12G029150.1	RING-H2	Scaffold2663	107718	108317	-	199	21855.9	5.23
Ghir_A13G001810.1	RING-H2	A13	2034790	2037308	-	417	45736.9	6.5
Ghir_A13G002120.1	RING-H2	A13	2423557	2429297	+	726	78491.3	7.22
Ghir_A13G002990.1	RING-H2	A13	3614342	3618744	-	436	47871.9	9.39
Ghir_A13G003940.1	RING-H2	A13	5026209	5034155	-	772	83075.9	6.18
Ghir_A13G004330.1	RING-H2	A13	5494719	5498795	-	302	33696.9	9.16
Ghir_A13G006120.1	RING-H2	A13	12804934	12808105	+	339	36899.9	4.43
Ghir_A13G007240.1	RING-H2	A13	17253550	17254266	-	184	21188	5.06
Ghir_A13G007580.1	RING-H2	A13	20157546	20159684	+	208	23619.3	4.51
Ghir_A13G007640.1	RING-H2	A13	21006476	21010543	-	411	45227.8	8.03
Ghir_A13G009890.1	RING-H2	A13	53520273	53521029	+	142	16531.1	7.05
Ghir_A13G010630.1	RING-H2	A13	65531962	65533823	-	214	23287.6	4.3
Ghir_A13G011520.1	RING-H2	A13	74167538	74171087	+	438	47207.2	6.7
Ghir_A13G013620.1	RING-H2	A13	88522904	88525482	-	307	35729	7.91
Ghir_A13G014420.1	RING-H2	A13	91125520	91127302	+	239	26092.1	5.37
Ghir_A13G015510.1	RING-H2	A13	94167912	94172011	+	528	57929.3	6.56
Ghir_A13G016800.1	RING-H2	A13	97588359	97589853	-	354	39307.4	4.53
Ghir_A13G017470.1	RING-H2	A13	99371229	99372737	-	338	37043	4.6
Ghir_A13G018540.1	RING-H2	A13	101215616	101217069	+	378	41246	7.79
Ghir_A13G018640.1	RING-H2	A13	101301275	101305103	+	440	47500.2	6.5
Ghir_A13G019190.1	RING-H2	A13	102401531	102404752	-	482	53451.5	6.33
Ghir_A13G020880.1	RING-H2	A13	104054748	104055338	+	153	17033.3	5.36
Ghir_A13G020890.1	RING-H2	A13	104056794	104057311	-	110	11776	4.55
Ghir_A13G021610.1	RING-H2	A13	104864057	104866245	-	185	21422.2	8.58
Ghir_A13G021660.1	RING-H2	A13	104892911	104898690	-	315	35953.5	6.48
Ghir_A13G021700.1	RING-H2	A13	104922769	104927265	-	462	50418.7	7.73
Ghir_A13G021710.1	RING-H2	A13	104923270	104925873	-	462	50418.7	7.73
Ghir_A13G021990.1	RING-H2	A13	105724791	105726198	-	297	33082.8	8.05
Ghir_A13G022290.1	RING-H2	A13	106076067	106078677	+	342	38104.8	4.81
Ghir_A13G024840.1	RING-H2	A13	108261432	108262436	-	172	18554.2	4.78
Ghir_A13G025020.1	RING-H2	Scaffold2260	59224	60103	-	125	14258.3	4.65
Ghir_D01G001480.1	RING-H2	D01	1083301	1086900	+	342	37304.4	3.97
Ghir_D01G002800.1	RING-H2	D01	2294928	2296187	+	286	31804.1	6.31
Ghir_D01G005220.1	RING-H2	D01	6337036	6340855	-	520	57624.7	6.57
Ghir_D01G005690.1	RING-H2	D01	6855684	6856220	-	178	20144.8	7.83
Ghir_D01G005710.1	RING-H2	D01	6871151	6871705	-	184	21672.5	4.08
Ghir_D01G005720.1	RING-H2	D01	6873524	6874090	-	188	21575.5	3.96
Ghir_D01G007390.1	RING-H2	D01	10226931	10228498	-	236	25943.8	6.83
Ghir_D01G009040.1	RING-H2	D01	12859849	12860822	+	157	18141.9	6.63
Ghir_D01G009050.1	RING-H2	D01	12884540	12885485	+	158	18439.9	5.86
Ghir_D01G009060.1	RING-H2	D01	12887859	12888803	+	157	18273.7	5.92
Ghir_D01G009800.1	RING-H2	D01	15328801	15330338	-	189	19970.8	8.36
Ghir_D01G015260.1	RING-H2	D01	42672940	42676966	+	350	38574.1	6.24
Ghir_D01G016670.1	RING-H2	D01	50195360	50197357	-	159	17291.2	5.55
Ghir_D01G018970.1	RING-H2	D01	56432896	56433946	-	338	38099.1	10.53
Ghir_D01G019990.1	RING-H2	D01	58257273	58259874	-	399	45351.4	6.72
Ghir_D02G000180.1	RING-H2	D02	121107	123966	+	527	58752.7	4.55
Ghir_D02G000430.1	RING-H2	D02	280714	281849	-	180	19800.6	7.95
Ghir_D02G002540.1	RING-H2	D02	2938784	2939506	+	217	25026.6	5.35
Ghir_D02G004290.1	RING-H2	D02	5490613	5492077	-	317	35599.1	7.2
Ghir_D02G005910.1	RING-H2	D02	7887765	7888654	+	224	24561.6	4.01
Ghir_D02G008580.1	RING-H2	D02	14562880	14564672	+	416	46405.6	8.55
Ghir_D02G009260.1	RING-H2	D02	18003036	18008659	+	692	75288.6	6.72
Ghir_D02G009850.1	RING-H2	D02	21630162	21634060	+	435	48133.6	9.16
Ghir_D02G010610.1	RING-H2	D02	25344218	25347254	-	205	22999.1	6.65
Ghir_D02G012100.1	RING-H2	D02	37598266	37606469	+	362	40526.6	7.8
Ghir_D02G014460.1	RING-H2	D02	49990172	49993640	-	348	38679.2	5.09
Ghir_D02G018550.1	RING-H2	D02	62875730	62884159	-	570	66048.9	8.09
Ghir_D02G019610.1	RING-H2	D02	64650511	64653996	-	334	37070.3	3.71
Ghir_D02G020000.1	RING-H2	D02	65192007	65192520	-	150	16674.2	6.06
Ghir_D02G024330.1	RING-H2	D02	69258001	69259256	+	298	34512.5	6.58
Ghir_D03G000590.1	RING-H2	D03	360176	362878	+	179	19301.9	4.79
Ghir_D03G000690.1	RING-H2	D03	445487	446321	-	143	16131.4	6.1
Ghir_D03G004520.1	RING-H2	D03	6177738	6178581	+	164	19041.7	6.23
Ghir_D03G009100.1	RING-H2	D03	31809983	31810557	-	126	14112.6	4.58
Ghir_D03G009110.1	RING-H2	D03	31812076	31812698	-	164	18046.4	6.85
Ghir_D03G009140.1	RING-H2	D03	31835314	31836690	-	393	43963.7	4.71
Ghir_D03G009160.1	RING-H2	D03	31896743	31899004	-	354	40093.1	5.58
Ghir_D03G009170.1	RING-H2	D03	31941091	31943862	-	379	41454.5	6.89
Ghir_D03G010970.1	RING-H2	D03	37844067	37845491	+	474	52799.4	3.9
Ghir_D03G013450.1	RING-H2	D03	44236054	44238249	+	377	41600.1	6.06
Ghir_D03G015340.1	RING-H2	D03	47694577	47700943	-	327	37383.6	7.71
Ghir_D03G015440.1	RING-H2	D03	47861764	47863324	+	253	27896.9	6.13
Ghir_D03G015450.1	RING-H2	D03	47865381	47866355	-	147	16433.1	6.76
Ghir_D03G015810.1	RING-H2	D03	48318210	48330035	-	1902	213345	5.64
Ghir_D03G016120.1	RING-H2	D03	48815768	48819263	-	358	39665.4	5.19
Ghir_D03G016370.1	RING-H2	D03	49218001	49219443	+	212	23129.7	4.2
Ghir_D03G016750.1	RING-H2	D03	49528017	49531121	-	381	42720.4	4.84
Ghir_D04G002880.1	RING-H2	D04	3896344	3897259	-	215	23563.9	7.78
Ghir_D04G002890.1	RING-H2	D04	3912389	3913019	-	202	21945.8	6.97
Ghir_D04G002910.1	RING-H2	D04	3926622	3927541	-	204	22346.3	6.6
Ghir_D04G002920.1	RING-H2	D04	3931077	3931965	-	217	23980.4	7.75
Ghir_D04G002930.1	RING-H2	D04	3951871	3953002	-	241	26541.3	8.09
Ghir_D04G002940.1	RING-H2	D04	3972099	3973103	-	217	23960.4	7.83
Ghir_D04G002950.1	RING-H2	D04	3976259	3977175	-	215	23587.8	7.3
Ghir_D04G005110.1	RING-H2	D04	7546303	7547138	-	113	12310.8	4.42
Ghir_D04G006810.1	RING-H2	D04	11468330	11469987	+	337	37207.2	8.1
Ghir_D04G007700.1	RING-H2	D04	14276622	14277142	+	137	15842.5	5.71
Ghir_D04G011670.1	RING-H2	D04	38279632	38280728	-	270	29727.7	7.23
Ghir_D04G011920.1	RING-H2	D04	39291820	39296741	+	283	32735.2	6.96
Ghir_D04G012650.1	RING-H2	D04	41852023	41853307	-	161	18435.5	8.83
Ghir_D04G013090.1	RING-H2	D04	43078181	43079424	+	244	26633.6	5.49
Ghir_D04G013230.1	RING-H2	D04	43719084	43722071	-	369	41201.6	8.27
Ghir_D04G014800.1	RING-H2	D04	48119784	48130668	+	1238	139469	5.75
Ghir_D04G015210.1	RING-H2	D04	49347690	49354695	-	230	25973.7	4.89
Ghir_D04G016060.1	RING-H2	D04	51063147	51067674	+	338	36685.8	4.29
Ghir_D04G016830.1	RING-H2	D04	52134228	52135328	+	366	41110.5	6.09
Ghir_D04G017450.1	RING-H2	D04	52835772	52840969	+	612	66143.2	6.24
Ghir_D04G018450.1	RING-H2	D04	53869118	53869830	+	202	22697.2	4.89
Ghir_D05G001080.1	RING-H2	D05	973721	974326	-	201	22202.5	5.81
Ghir_D05G001270.1	RING-H2	D05	1178554	1182472	+	449	48795.3	7.21
Ghir_D05G001600.1	RING-H2	D05	1423835	1426452	+	223	24894.7	9.77
Ghir_D05G006720.1	RING-H2	D05	5370063	5378084	+	552	60280	5.59
Ghir_D05G007220.1	RING-H2	D05	5790406	5796474	+	250	28825.7	6.07
Ghir_D05G008040.1	RING-H2	D05	6573264	6578118	-	387	41749.3	5.14
Ghir_D05G008810.1	RING-H2	D05	7185003	7185725	+	240	26801.6	7.94
Ghir_D05G010450.1	RING-H2	D05	8775623	8779561	-	666	72740.7	9.3
Ghir_D05G012200.1	RING-H2	D05	10411349	10415944	-	362	41906.1	5.75
Ghir_D05G014430.1	RING-H2	D05	12361883	12364274	-	296	32124.1	6.6
Ghir_D05G014440.1	RING-H2	D05	12378319	12380429	-	126	14165.8	8.66
Ghir_D05G018770.1	RING-H2	D05	16301988	16303755	-	163	17505.3	6.84
Ghir_D05G019500.1	RING-H2	D05	16995964	16999985	-	438	48178.5	8.96
Ghir_D05G022660.1	RING-H2	D05	20137222	20138841	-	409	45923.6	4.85
Ghir_D05G023890.1	RING-H2	D05	21716091	21716798	-	235	26705.9	4.31
Ghir_D05G023940.1	RING-H2	D05	21761900	21762634	+	244	27944.3	4.91
Ghir_D05G024050.1	RING-H2	D05	21889034	21889839	-	211	23997.8	3.78
Ghir_D05G028060.1	RING-H2	D05	27193865	27199877	-	363	39473.4	9.54
Ghir_D05G029510.1	RING-H2	D05	29817209	29823435	-	227	25606.2	7.39
Ghir_D05G030550.1	RING-H2	D05	32377495	32378166	+	223	25761.2	4.34
Ghir_D05G031780.1	RING-H2	D05	36631233	36633858	+	382	42150.3	5.07
Ghir_D05G032920.1	RING-H2	D05	43654470	43657371	+	253	29237	8.57
Ghir_D05G032980.1	RING-H2	D05	44015182	44016407	+	210	23520.3	8.2
Ghir_D05G033910.1	RING-H2	D05	50151220	50151923	+	137	16135.5	7.36
Ghir_D05G037440.1	RING-H2	D05	59528266	59528967	+	233	26866.6	5.12
Ghir_D05G037450.1	RING-H2	D05	59559125	59559745	+	206	23889.3	5.53
Ghir_D05G037800.1	RING-H2	D05	60427400	60430119	-	253	28217.8	6.39
Ghir_D05G037810.1	RING-H2	D05	60427906	60430071	-	253	28217.8	6.39
Ghir_D06G001770.1	RING-H2	D06	1921848	1927036	+	689	74693.6	6.87
Ghir_D06G004760.1	RING-H2	D06	6558429	6559366	-	219	24931.4	6.58
Ghir_D06G004860.1	RING-H2	D06	6843476	6844245	-	209	23441.9	3.56
Ghir_D06G005290.1	RING-H2	D06	7416224	7421199	-	495	53806.3	4.76
Ghir_D06G006970.1	RING-H2	D06	11453992	11455728	-	414	47465.5	7.92
Ghir_D06G007170.1	RING-H2	D06	11851247	11851621	-	114	12736.3	6.21
Ghir_D06G008890.1	RING-H2	D06	16489810	16492390	-	314	34857.9	4.79
Ghir_D06G011720.1	RING-H2	D06	26517392	26519444	+	537	58744.3	7.16
Ghir_D06G018380.1	RING-H2	D06	59752732	59753507	+	162	18427.9	6.98
Ghir_D06G020230.1	RING-H2	D06	62899133	62900017	-	178	18780.3	7.57
Ghir_D06G020440.1	RING-H2	D06	63179446	63180871	-	189	21480.7	8.49
Ghir_D06G020510.1	RING-H2	D06	63263924	63264914	-	191	20781.8	7.38
Ghir_D06G021260.1	RING-H2	D06	64506500	64511214	+	420	46233.5	6.09
Ghir_D06G023590.1	RING-H2	D06	66686540	66689818	+	537	59513.3	8.63
Ghir_D07G000340.1	RING-H2	D07	366300	369530	+	288	32122.2	6.74
Ghir_D07G000750.1	RING-H2	D07	805303	806591	-	381	44138.1	8.62
Ghir_D07G001480.1	RING-H2	D07	1551334	1551876	-	180	20178.7	5.66
Ghir_D07G006570.1	RING-H2	D07	7149167	7152896	+	406	45354	9.65
Ghir_D07G008780.1	RING-H2	D07	10293547	10295894	+	223	25278.6	5.35
Ghir_D07G009690.1	RING-H2	D07	11685335	11687395	-	150	16837.3	6.06
Ghir_D07G010810.1	RING-H2	D07	13734494	13736652	-	361	40221.3	6.11
Ghir_D07G012210.1	RING-H2	D07	16773198	16778855	+	388	42104.1	5.43
Ghir_D07G015130.1	RING-H2	D07	23587138	23588249	+	180	19868.7	5.98
Ghir_D07G015280.1	RING-H2	D07	23917838	23918758	+	168	19202.8	4.38
Ghir_D07G015340.1	RING-H2	D07	24097125	24100630	+	205	22828.5	4.45
Ghir_D07G017930.1	RING-H2	D07	33946357	33948798	+	162	17670.8	5.53
Ghir_D07G018480.1	RING-H2	D07	37706986	37711860	-	226	25386.9	4.89
Ghir_D07G019490.1	RING-H2	D07	47771185	47775451	+	224	25116.7	4.32
Ghir_D07G019900.1	RING-H2	D07	49554460	49555274	+	159	17837.7	8.49
Ghir_D07G021610.1	RING-H2	D07	54136632	54137315	+	227	25713.5	7.72
Ghir_D07G023660.1	RING-H2	D07	57287671	57290021	+	401	44760.6	6.82
Ghir_D08G000330.1	RING-H2	D08	232150	232860	-	236	26950.8	6.5
Ghir_D08G001190.1	RING-H2	D08	963414	967946	+	382	41686.3	5.18
Ghir_D08G001230.1	RING-H2	D08	989467	995244	+	540	60756.7	7.74
Ghir_D08G001860.1	RING-H2	D08	1568001	1573130	+	249	28523.4	4.99
Ghir_D08G003050.1	RING-H2	D08	2828268	2829475	-	229	25877.7	4.37
Ghir_D08G003930.1	RING-H2	D08	3856835	3859892	-	145	16298.8	6.73
Ghir_D08G004320.1	RING-H2	D08	4302069	4302767	-	232	26742.4	5.28
Ghir_D08G004750.1	RING-H2	D08	4877797	4880591	-	234	27034.3	5.11
Ghir_D08G006270.1	RING-H2	D08	7461973	7463997	-	341	36854.7	6.4
Ghir_D08G007860.1	RING-H2	D08	11701091	11704728	-	270	31075.2	7.11
Ghir_D08G008350.1	RING-H2	D08	13062736	13063928	+	246	27030	6.64
Ghir_D08G011680.1	RING-H2	D08	39038992	39040787	+	194	20921.7	7.6
Ghir_D08G012450.1	RING-H2	D08	42275091	42277437	+	386	42132.7	6.47
Ghir_D08G013020.1	RING-H2	D08	44942079	44943331	+	166	19063.8	4.96
Ghir_D08G013260.1	RING-H2	D08	45867641	45871679	+	322	35495.8	6.5
Ghir_D08G014440.1	RING-H2	D08	49717942	49719068	-	187	20297.8	6.47
Ghir_D08G014890.1	RING-H2	D08	50629878	50631469	-	168	19367.1	4.85
Ghir_D08G015740.1	RING-H2	D08	52349402	52352151	+	339	37068	6.25
Ghir_D08G017270.1	RING-H2	D08	55726624	55727528	+	257	28881	4.82
Ghir_D08G020130.1	RING-H2	D08	60768195	60771548	-	211	22931.3	4.2
Ghir_D08G020210.1	RING-H2	D08	60881383	60881880	-	165	18762.2	5.2
Ghir_D08G022840.1	RING-H2	D08	64392786	64393873	-	245	27041.3	4.48
Ghir_D08G022850.1	RING-H2	D08	64395234	64397183	-	382	42475.4	7.51
Ghir_D08G025020.1	RING-H2	D08	66660023	66666579	-	150	17620.4	8.59
Ghir_D08G025640.1	RING-H2	D08	67284385	67286603	-	165	18510.6	8.92
Ghir_D08G025650.1	RING-H2	D08	67298338	67299887	+	431	48074.7	7.98
Ghir_D08G025870.1	RING-H2	D08	67472772	67477452	-	525	57168.9	4.68
Ghir_D08G026850.1	RING-H2	D08	68269096	68270230	-	203	23589.7	5.43
Ghir_D09G001450.1	RING-H2	D09	3472266	3473169	-	174	18899.3	4.45
Ghir_D09G001470.1	RING-H2	D09	3590148	3591166	-	183	19837.3	4.42
Ghir_D09G002710.1	RING-H2	D09	8116001	8118201	+	370	41729.4	7.2
Ghir_D09G002740.1	RING-H2	D09	8168546	8169659	-	139	15449.8	6.7
Ghir_D09G005350.1	RING-H2	D09	25037002	25039304	+	128	14863	6.34
Ghir_D09G008930.1	RING-H2	D09	34771202	34774929	-	412	45500.7	5
Ghir_D09G010800.1	RING-H2	D09	37633840	37641813	+	542	60613.5	7.98
Ghir_D09G010950.1	RING-H2	D09	37865380	37867319	-	154	17853.2	5.62
Ghir_D09G011890.1	RING-H2	D09	39176911	39182072	+	311	34486	8.08
Ghir_D09G012010.1	RING-H2	D09	39314337	39323877	-	435	47079	8.17
Ghir_D09G013600.1	RING-H2	D09	41492382	41497590	+	371	40377	6.95
Ghir_D09G013690.1	RING-H2	D09	41587263	41589629	-	165	18004.4	5.71
Ghir_D09G015410.1	RING-H2	D09	43824722	43833095	+	545	60323	6.97
Ghir_D09G015770.1	RING-H2	D09	44157823	44158887	+	354	39723	8.57
Ghir_D09G016050.1	RING-H2	D09	44417375	44418460	-	182	19966.7	6.09
Ghir_D09G019040.1	RING-H2	D09	47362244	47363611	+	205	22230	6.11
Ghir_D09G019080.1	RING-H2	D09	47387099	47387742	+	102	11853.8	7.18
Ghir_D09G020270.1	RING-H2	D09	48466799	48468706	-	336	37924.8	7
Ghir_D09G020550.1	RING-H2	D09	48707589	48718599	-	787	87003.2	8.41
Ghir_D09G022030.1	RING-H2	D09	49971198	49975359	-	407	43982.6	6.82
Ghir_D09G024310.1	RING-H2	D09	51888811	51890318	-	289	31808.4	7.53
Ghir_D10G003520.1	RING-H2	D10	2925108	2926098	-	223	25058.1	5.34
Ghir_D10G005570.1	RING-H2	D10	4907719	4909892	+	287	31357	6.09
Ghir_D10G007660.1	RING-H2	D10	8152302	8157558	-	420	45893.5	4.71
Ghir_D10G012260.1	RING-H2	D10	18831402	18833048	-	196	21174.1	7.68
Ghir_D10G015400.1	RING-H2	D10	30741245	30748681	+	860	96646.8	7.58
Ghir_D10G015410.1	RING-H2	D10	30742415	30748036	+	860	96646.8	7.58
Ghir_D10G017870.1	RING-H2	D10	48521890	48525112	-	268	31308.8	7.25
Ghir_D10G019900.1	RING-H2	D10	54643831	54646633	+	220	23864.2	8.07
Ghir_D10G022660.1	RING-H2	D10	60743823	60744323	+	166	19111.1	5.86
Ghir_D10G022760.1	RING-H2	D10	61002015	61002431	+	138	15611.1	5.48
Ghir_D10G022780.1	RING-H2	D10	61008994	61009413	+	139	15799.4	4.87
Ghir_D10G024180.1	RING-H2	D10	63308097	63308621	+	174	19858.3	6.38
Ghir_D10G025020.1	RING-H2	D10	64799735	64801485	-	336	36685.9	7.22
Ghir_D10G026810.1	RING-H2	D10	67363200	67364168	+	155	17387.9	6.76
Ghir_D11G000540.1	RING-H2	D11	454883	464468	+	1234	139577	5.23
Ghir_D11G001420.1	RING-H2	D11	1241426	1244392	-	372	41281.6	7.71
Ghir_D11G002200.1	RING-H2	D11	1800028	1802788	+	381	42449.2	5.85
Ghir_D11G002320.1	RING-H2	D11	1896341	1896933	-	167	19417.3	5.56
Ghir_D11G003120.1	RING-H2	D11	2488418	2491091	-	332	37786.4	6.76
Ghir_D11G004550.1	RING-H2	D11	3632912	3633821	+	209	23107.4	7.78
Ghir_D11G005840.1	RING-H2	D11	4797044	4797754	+	236	27209.1	5.59
Ghir_D11G008050.1	RING-H2	D11	6553556	6554701	-	317	34757.6	7.27
Ghir_D11G009770.1	RING-H2	D11	8120076	8120982	-	168	19461.3	4.61
Ghir_D11G009880.1	RING-H2	D11	8292504	8297777	-	550	60876.6	8.31
Ghir_D11G009950.1	RING-H2	D11	8350728	8352025	+	184	20066.9	6.47
Ghir_D11G012120.1	RING-H2	D11	10933528	10935277	-	254	27603.6	8.49
Ghir_D11G013820.1	RING-H2	D11	13029338	13031280	-	344	39221.9	5.66
Ghir_D11G015740.1	RING-H2	D11	15419351	15421373	+	134	15029.9	4.51
Ghir_D11G015930.1	RING-H2	D11	15731719	15736732	+	953	107784	5.9
Ghir_D11G018230.1	RING-H2	D11	19782433	19784764	+	235	25596.3	4.88
Ghir_D11G018520.1	RING-H2	D11	20077556	20081006	-	296	32552.5	7.93
Ghir_D11G020620.1	RING-H2	D11	25016506	25021779	-	651	71331.6	9.69
Ghir_D11G020630.1	RING-H2	D11	25062425	25065221	-	589	64326.6	6.41
Ghir_D11G022590.1	RING-H2	D11	32587162	32588623	-	274	30950	5.64
Ghir_D11G024080.1	RING-H2	D11	44116831	44118112	+	215	23482.9	8.33
Ghir_D11G026020.1	RING-H2	D11	54045631	54046805	-	300	33094.9	4.53
Ghir_D11G026190.1	RING-H2	D11	54860934	54866313	-	454	50512.4	9.07
Ghir_D11G028680.1	RING-H2	D11	61076767	61078313	+	429	47958.1	9.17
Ghir_D11G028690.1	RING-H2	D11	61085128	61086559	+	365	41001.4	8.49
Ghir_D11G029200.1	RING-H2	D11	61875901	61880020	+	435	46878.5	6.57
Ghir_D11G031630.1	RING-H2	D11	65646563	65650161	+	531	59049.8	6.7
Ghir_D11G034880.1	RING-H2	D11	71311664	71312478	-	170	18318.6	4.6
Ghir_D12G001630.1	RING-H2	D12	1957943	1960510	+	390	43274.7	5.08
Ghir_D12G002070.1	RING-H2	D12	2502967	2506296	+	262	29534.2	7.48
Ghir_D12G002990.1	RING-H2	D12	3840240	3843372	+	403	43534.9	8.79
Ghir_D12G004910.1	RING-H2	D12	7404155	7405151	-	166	18169	8.1
Ghir_D12G004950.1	RING-H2	D12	7443040	7443980	-	165	17979.6	7.81
Ghir_D12G006080.1	RING-H2	D12	10384434	10387427	+	235	25483.1	4.72
Ghir_D12G008260.1	RING-H2	D12	23162010	23163826	+	379	42015.2	7.09
Ghir_D12G008280.1	RING-H2	D12	23377472	23378110	+	212	24015.2	5.82
Ghir_D12G009390.1	RING-H2	D12	30709801	30710949	+	231	26438.7	7.14
Ghir_D12G010670.1	RING-H2	D12	38279693	38282846	-	341	38411.2	5.79
Ghir_D12G010870.1	RING-H2	D12	38607149	38608397	+	352	38147.5	5.22
Ghir_D12G011840.1	RING-H2	D12	40140125	40141212	+	170	19336.1	4.58
Ghir_D12G012270.1	RING-H2	D12	41129979	41133696	-	381	42144.6	5.85
Ghir_D12G012860.1	RING-H2	D12	42296094	42297020	-	190	21882.7	4.35
Ghir_D12G014510.1	RING-H2	D12	44916725	44920533	-	331	35921	4.44
Ghir_D12G015120.1	RING-H2	D12	46028415	46029098	-	227	26348.1	6.12
Ghir_D12G017950.1	RING-H2	D12	50878171	50878929	+	252	29341.6	10.23
Ghir_D12G018780.1	RING-H2	D12	52110429	52120088	+	1174	134108	6.34
Ghir_D12G021110.1	RING-H2	D12	55220007	55225978	+	586	65367.2	6.95
Ghir_D12G022070.1	RING-H2	D12	56097130	56099064	+	314	35390.8	6.34
Ghir_D12G022090.1	RING-H2	D12	56148157	56150026	-	360	40296.3	7
Ghir_D12G023900.1	RING-H2	D12	58000292	58003215	+	381	42903.6	5.48
Ghir_D12G024290.1	RING-H2	D12	58305541	58309396	-	211	22946.3	4.32
Ghir_D13G002090.1	RING-H2	D13	1794319	1796327	-	362	40141.8	7.88
Ghir_D13G003260.1	RING-H2	D13	3115391	3119689	-	436	47851.9	9.09
Ghir_D13G004510.1	RING-H2	D13	4850616	4854746	-	302	33616.8	8.7
Ghir_D13G007710.1	RING-H2	D13	12920776	12921489	+	237	27552.5	6.43
Ghir_D13G007820.1	RING-H2	D13	13384699	13389798	+	208	23681.3	4.51
Ghir_D13G007880.1	RING-H2	D13	13790687	13794647	-	411	45031.5	7.67
Ghir_D13G009400.1	RING-H2	D13	19984421	19985346	+	142	16365.7	6.21
Ghir_D13G009650.1	RING-H2	D13	21731822	21733372	-	227	25479.8	7.38
Ghir_D13G011220.1	RING-H2	D13	33412278	33413700	-	330	36123	4.59
Ghir_D13G012080.1	RING-H2	D13	37290550	37293806	+	441	47439.4	6.68
Ghir_D13G014320.1	RING-H2	D13	46136425	46138907	-	342	39453.1	8.02
Ghir_D13G015110.1	RING-H2	D13	48885196	48886971	+	233	25912	7.29
Ghir_D13G016270.1	RING-H2	D13	51296747	51300940	+	526	57720.1	6.65
Ghir_D13G017560.1	RING-H2	D13	53872310	53874126	-	360	40140.5	4.65
Ghir_D13G018180.1	RING-H2	D13	55299471	55301175	-	338	36910.8	4.59
Ghir_D13G019170.1	RING-H2	D13	56686258	56687965	+	382	41742.4	7.78
Ghir_D13G019280.1	RING-H2	D13	56787259	56792010	+	440	47394.1	6.3
Ghir_D13G019920.1	RING-H2	D13	57679681	57682723	-	482	52956.6	6.08
Ghir_D13G021700.1	RING-H2	D13	59454661	59455107	+	112	12280.7	5.04
Ghir_D13G021710.1	RING-H2	D13	59456376	59456893	-	110	11846.1	4.99
Ghir_D13G022320.1	RING-H2	D13	60158988	60161919	-	221	24413.4	9.92
Ghir_D13G022430.1	RING-H2	D13	60263673	60265684	-	186	21447.3	8.73
Ghir_D13G022470.1	RING-H2	D13	60300375	60306077	-	315	36248	6.96
Ghir_D13G022510.1	RING-H2	D13	60332264	60336785	-	465	50728	7.98
Ghir_D13G022730.1	RING-H2	D13	60600094	60601085	-	308	34178.6	7.75
Ghir_D13G023020.1	RING-H2	D13	60939617	60942235	+	372	41855.5	4.56
Ghir_D13G024720.1	RING-H2	D13	62650323	62652851	+	275	30543.2	6.12
Ghir_Scaffold910G000010.1	RING-H2	Scaffold910	1653	11173	+	1235	141341	6.32
Ghir_A01G000250.1	RING-HCa	A01	183432	184431	-	220	24661.1	6.68
Ghir_A01G001780.1	RING-HCa	A01	1568943	1571456	-	254	28444.2	7.66
Ghir_A01G003420.1	RING-HCa	A01	3294328	3296013	+	313	34667.1	6.61
Ghir_A01G005560.1	RING-HCa	A01	7906697	7908914	+	258	29153.9	6.65
Ghir_A01G009820.1	RING-HCa	A01	20837483	20839356	-	256	29412.7	6.7
Ghir_A01G010490.1	RING-HCa	A01	25532979	25543228	+	236	25676.1	7.63
Ghir_A01G011640.1	RING-HCa	A01	38080790	38086339	+	1000	110840	8.36
Ghir_A01G012200.1	RING-HCa	A01	43180404	43185308	-	867	99239	5.77
Ghir_A01G012660.1	RING-HCa	A01	53121725	53127788	+	413	45686.8	6.02
Ghir_A01G015520.1	RING-HCa	A01	100428192	100444122	-	339	37711.6	5.97
Ghir_A01G016120.1	RING-HCa	A01	105512919	105513844	+	280	32088	5.11
Ghir_A01G022150.1	RING-HCa	A01	117403781	117407726	-	485	53755.3	4.76
Ghir_A02G000110.1	RING-HCa	A02	95237	101231	+	466	51732.6	7.75
Ghir_A02G004630.1	RING-HCa	A02	6069890	6074119	+	898	99540.5	7.63
Ghir_A02G007540.1	RING-HCa	A02	13673673	13680319	-	795	88251.4	5.13
Ghir_A02G008800.1	RING-HCa	A02	21695488	21697855	-	364	41426	5.14
Ghir_A02G016960.1	RING-HCa	A02	105368045	105371548	-	174	19672.3	4.33
Ghir_A02G017830.1	RING-HCa	A02	106631308	106634329	-	228	24850.3	7.5
Ghir_A03G000720.1	RING-HCa	A03	1180233	1183641	+	712	79671.5	6.75
Ghir_A03G000880.1	RING-HCa	A03	1325368	1327975	+	338	37037.2	7.73
Ghir_A03G007320.1	RING-HCa	A03	16218498	16221083	+	253	29210.6	6.82
Ghir_A03G010550.1	RING-HCa	A03	49089996	49094278	+	484	54674.5	4.51
Ghir_A03G010550.1	RING-HCa	A03	49089996	49094278	+	484	54674.5	4.51
Ghir_A03G010710.1	RING-HCa	A03	50486749	50490445	-	342	38546.4	6.97
Ghir_A03G011020.1	RING-HCa	A03	56042251	56053712	-	468	53652.2	7.93
Ghir_A03G011070.1	RING-HCa	A03	56244659	56252943	-	885	100239	8.22
Ghir_A03G011660.1	RING-HCa	A03	66859055	66859846	+	263	29621.2	8.36
Ghir_A03G017460.1	RING-HCa	A03	105170963	105173651	+	261	29322.7	4.87
Ghir_A03G022290.1	RING-HCa	A03	111974638	111975810	+	222	25431.7	4.66
Ghir_A04G003020.1	RING-HCa	A04	6664085	6666302	-	268	30232.9	5.86
Ghir_A04G008270.1	RING-HCa	A04	64678292	64681484	+	363	40613.8	6.69
Ghir_A04G011190.1	RING-HCa	A04	78263654	78266136	+	238	26898.5	7.8
Ghir_A04G013480.1	RING-HCa	A04	82311187	82322079	+	907	100366	5.46
Ghir_A05G008780.1	RING-HCa	A05	8058878	8064775	-	754	85903.2	4.64
Ghir_A05G009050.1	RING-HCa	A05	8349861	8352346	-	465	52709.1	6.24
Ghir_A05G009090.1	RING-HCa	A05	8378254	8380887	+	243	28206.4	7.61
Ghir_A05G014860.1	RING-HCa	A05	13780684	13785650	-	520	59600.7	4.47
Ghir_A05G014860.1	RING-HCa	A05	13780684	13785650	-	520	59600.7	4.47
Ghir_A05G014890.1	RING-HCa	A05	13829390	13832279	-	334	36944.7	6.39
Ghir_A05G016710.1	RING-HCa	A05	15796920	15799589	+	172	19187.4	6.49
Ghir_A05G017820.1	RING-HCa	A05	16995211	16996692	-	178	19450.2	7.84
Ghir_A05G020890.1	RING-HCa	A05	20219932	20222152	-	328	36849.2	4.64
Ghir_A05G025540.1	RING-HCa	A05	26229488	26232851	-	185	20883.3	8.1
Ghir_A05G025970.1	RING-HCa	A05	26966352	26967998	-	263	29702.6	7.83
Ghir_A05G036830.1	RING-HCa	A05	97017325	97021369	-	480	53331	5.44
Ghir_A05G038750.1	RING-HCa	A05	102075351	102090114	+	471	53868.5	7.07
Ghir_A05G041190.1	RING-HCa	A05	106989184	107002114	+	1626	177968	5.96
Ghir_A06G000200.1	RING-HCa	A06	141990	142926	-	256	29157.4	7.85
Ghir_A06G001150.1	RING-HCa	A06	1128962	1130811	+	238	26222.5	7.36
Ghir_A06G008780.1	RING-HCa	A06	25609740	25622170	-	765	86766.4	8.04
Ghir_A06G013200.1	RING-HCa	A06	81972940	81978370	-	459	51651.4	6.51
Ghir_A06G015260.1	RING-HCa	A06	107564044	107565963	-	331	36801.1	6.96
Ghir_A06G016410.1	RING-HCa	A06	113905507	113906053	+	170	18888.4	5.44
Ghir_A06G018720.1	RING-HCa	A06	119004546	119011038	-	365	39759.8	5.18
Ghir_A07G001530.1	RING-HCa	A07	1615247	1620815	-	327	37665.9	6.75
Ghir_A07G002100.1	RING-HCa	A07	2266694	2270222	+	369	41321.7	7.66
Ghir_A07G007680.1	RING-HCa	A07	9945852	9967392	+	1316	148529	5.99
Ghir_A07G011270.1	RING-HCa	A07	19101245	19109109	+	842	95355.7	4.39
Ghir_A07G016760.1	RING-HCa	A07	45085489	45087173	+	321	35093	4.46
Ghir_A07G016810.1	RING-HCa	A07	45265299	45269801	+	207	22652.7	9.03
Ghir_A07G021510.1	RING-HCa	A07	92416069	92419505	-	233	26032.7	8.36
Ghir_A07G021640.1	RING-HCa	A07	92559782	92561141	-	331	36401	5.51
Ghir_A07G022150.1	RING-HCa	A07	93252017	93257269	-	678	74888.7	7.87
Ghir_A08G003340.1	RING-HCa	A08	3311891	3317573	-	363	40424.6	7.84
Ghir_A08G004900.1	RING-HCa	A08	5668656	5674188	-	342	37812.6	8.7
Ghir_A08G006660.1	RING-HCa	A08	9791406	9796258	-	431	47894.7	9.88
Ghir_A08G008470.1	RING-HCa	A08	19611505	19622707	+	877	100670	4.81
Ghir_A08G011390.1	RING-HCa	A08	75379843	75390158	-	1305	143315	4.95
Ghir_A08G014620.1	RING-HCa	A08	101544869	101547662	+	234	27400.2	7.28
Ghir_A08G015440.1	RING-HCa	A08	103741313	103743025	+	299	33448.9	8.39
Ghir_A08G016960.1	RING-HCa	A08	108471108	108474158	+	334	37204.6	6.91
Ghir_A08G020410.1	RING-HCa	A08	115747238	115749059	-	294	32195.4	4.67
Ghir_A08G024330.1	RING-HCa	A08	120637675	120646658	-	411	44573.7	6.64
Ghir_A09G003280.1	RING-HCa	A09	10528148	10531793	+	466	51594.9	5.44
Ghir_A09G003580.1	RING-HCa	A09	14334045	14339661	+	911	103528	9.87
Ghir_A09G005340.1	RING-HCa	A09	39534895	39544455	-	469	53021.7	6.72
Ghir_A09G006220.1	RING-HCa	A09	48383770	48392921	-	289	32374.6	5.18
Ghir_A09G007940.1	RING-HCa	A09	57209796	57213297	+	247	28956	6.76
Ghir_A09G008490.1	RING-HCa	A09	58143449	58145757	-	275	30954.3	7.37
Ghir_A09G011770.1	RING-HCa	A09	65093402	65097287	+	247	28060.2	6.61
Ghir_A09G013740.1	RING-HCa	A09	68487914	68490199	+	313	35321.2	4.87
Ghir_A09G018390.1	RING-HCa	A09	74607449	74612885	+	659	73410.1	7.32
Ghir_A09G021300.1	RING-HCa	A09	77682021	77686875	+	497	56641.8	4.4
Ghir_A09G021300.1	RING-HCa	A09	77682021	77686875	+	497	56641.8	4.4
Ghir_A09G023980.1	RING-HCa	A09	79988705	79993853	-	1088	123304	7.91
Ghir_A09G024670.1	RING-HCa	A09	80563301	80568192	+	879	97018	7.11
Ghir_A10G000590.1	RING-HCa	A10	402497	408401	+	678	75734.5	7.18
Ghir_A10G001570.1	RING-HCa	A10	1393643	1396280	+	303	33935.6	7.89
Ghir_A10G002090.1	RING-HCa	A10	1839333	1843467	+	247	28981.8	6.25
Ghir_A10G002210.1	RING-HCa	A10	1924121	1926810	-	237	26741.1	7.3
Ghir_A10G004360.1	RING-HCa	A10	4155661	4157590	+	315	34946.3	7.4
Ghir_A10G005140.1	RING-HCa	A10	5344988	5347739	-	386	43125.5	8.54
Ghir_A10G006740.1	RING-HCa	A10	10231845	10237787	+	747	82799.4	7.91
Ghir_A10G007960.1	RING-HCa	A10	12963564	12967189	-	316	36298.7	9
Ghir_A10G008420.1	RING-HCa	A10	15649756	15660943	-	1274	143678	6.14
Ghir_A10G011170.1	RING-HCa	A10	30261278	30265667	-	500	53963.7	7.04
Ghir_A10G016500.1	RING-HCa	A10	91127983	91129282	+	293	34132.8	9
Ghir_A10G018200.1	RING-HCa	A10	99772652	99795104	+	1675	189749	7.1
Ghir_A10G020430.1	RING-HCa	A10	106662259	106668971	-	863	98659.8	6
Ghir_A11G000050.1	RING-HCa	A11	87937	90060	+	271	31500.3	7.16
Ghir_A11G000390.1	RING-HCa	A11	354150	358920	+	685	76313	6.9
Ghir_A11G000390.1	RING-HCa	A11	354150	358920	+	685	76313	6.9
Ghir_A11G008350.1	RING-HCa	A11	7368101	7375948	-	878	100696	6.72
Ghir_A11G012280.1	RING-HCa	A11	12375091	12378080	+	227	26055	6.75
Ghir_A11G012820.1	RING-HCa	A11	13191447	13196229	-	342	37998.7	8.21
Ghir_A11G013530.1	RING-HCa	A11	14651859	14657878	+	430	47989.9	9.63
Ghir_A11G013900.1	RING-HCa	A11	15329565	15338607	+	506	55505	6.55
Ghir_A11G014580.1	RING-HCa	A11	16119016	16122813	+	422	47335.1	5.21
Ghir_A11G014760.1	RING-HCa	A11	16676189	16678947	+	362	39574.5	4.45
Ghir_A11G014830.1	RING-HCa	A11	16755453	16760308	+	201	22151.8	8.29
Ghir_A11G016200.1	RING-HCa	A11	19318977	19328168	+	674	75891.2	6.98
Ghir_A11G016220.1	RING-HCa	A11	19342914	19343847	-	217	24256.6	8.12
Ghir_A11G026990.1	RING-HCa	A11	106480345	106484695	+	457	50944.3	9.86
Ghir_A11G034160.1	RING-HCa	A11	121385511	121387732	+	420	46742.5	5.05
Ghir_A11G034190.1	RING-HCa	A11	121410497	121414495	-	340	39054	8.4
Ghir_A11G035050.1	RING-HCa	A11	122775121	122778167	+	351	39463.1	6.1
Ghir_A12G000640.1	RING-HCa	A12	766604	771031	+	642	71681.2	8.6
Ghir_A12G005120.1	RING-HCa	A12	10146083	10150263	+	989	111465	4.79
Ghir_A12G006840.1	RING-HCa	A12	16382927	16384769	+	226	24594.9	7.22
Ghir_A12G008060.1	RING-HCa	A12	31345754	31353413	+	372	41497.4	5.38
Ghir_A12G014140.1	RING-HCa	A12	84429351	84430810	+	313	35837.6	8.48
Ghir_A12G014410.1	RING-HCa	A12	84962753	84971362	-	1900	211690	6.25
Ghir_A12G015000.1	RING-HCa	A12	86340431	86347727	+	486	55400.2	5.19
Ghir_A12G015520.1	RING-HCa	A12	88106480	88110375	+	337	37716.4	6.66
Ghir_A12G015850.1	RING-HCa	A12	89168108	89170738	-	251	28985.3	7.82
Ghir_A12G020590.1	RING-HCa	A12	99047536	99050735	-	683	76265.4	8.04
Ghir_A12G020590.1	RING-HCa	A12	99047536	99050735	-	683	76265.4	8.04
Ghir_A12G022230.1	RING-HCa	A12	100917849	100921871	+	717	80111.9	6.13
Ghir_A12G022500.1	RING-HCa	A12	101299955	101301842	+	330	36452.6	7.48
Ghir_A12G028100.1	RING-HCa	A12	106793998	106798816	-	656	73188	7.55
Ghir_A13G002800.1	RING-HCa	A13	3334062	3344621	+	1091	121116	6.05
Ghir_A13G003580.1	RING-HCa	A13	4376016	4378788	-	213	24388.3	8.19
Ghir_A13G005170.1	RING-HCa	A13	9191956	9200439	+	470	53758.5	7.31
Ghir_A13G009210.1	RING-HCa	A13	44386019	44388383	-	270	30566.5	8.75
Ghir_A13G011640.1	RING-HCa	A13	75382938	75387239	+	716	81911.3	4.58
Ghir_A13G013210.1	RING-HCa	A13	87347782	87352076	-	383	42128.2	6.62
Ghir_A13G015740.1	RING-HCa	A13	94821582	94827887	+	573	64559	8.7
Ghir_A13G018710.1	RING-HCa	A13	101365769	101369424	+	797	89898.7	5.25
Ghir_A13G023180.1	RING-HCa	A13	106935624	106938503	-	246	28346.6	5.26
Ghir_A13G023580.1	RING-HCa	A13	107274288	107282485	-	836	94297.4	7.09
Ghir_A13G023730.1	RING-HCa	A13	107392730	107395629	+	243	28195	6.24
Ghir_D01G000260.1	RING-HCa	D01	160752	162146	-	217	24512.9	7.45
Ghir_D01G001760.1	RING-HCa	D01	1305765	1308091	-	254	28425.2	7.46
Ghir_D01G003430.1	RING-HCa	D01	3083930	3085753	+	311	34522	7.12
Ghir_D01G010580.1	RING-HCa	D01	16887242	16888769	-	152	17720.1	6.27
Ghir_D01G011510.1	RING-HCa	D01	19578366	19579076	+	236	25669	7.84
Ghir_D01G012720.1	RING-HCa	D01	25221259	25226294	+	984	109097	8.18
Ghir_D01G016480.1	RING-HCa	D01	49039846	49046569	-	339	37837.8	6.5
Ghir_D01G017660.1	RING-HCa	D01	53689459	53691510	+	280	32000	5.27
Ghir_D01G023690.1	RING-HCa	D01	62918275	62922106	-	476	53193.9	4.77
Ghir_D02G004950.1	RING-HCa	D02	6363750	6367855	+	889	98853.7	7.99
Ghir_D02G007990.1	RING-HCa	D02	12593327	12600015	-	795	88345.7	5.57
Ghir_D02G009130.1	RING-HCa	D02	17041932	17044206	-	398	45196.2	7.19
Ghir_D02G011940.1	RING-HCa	D02	36838682	36844784	-	469	53705.3	7.64
Ghir_D02G012000.1	RING-HCa	D02	37016217	37024496	-	885	100126	8.29
Ghir_D02G012700.1	RING-HCa	D02	41068601	41072944	+	412	46150.2	4.75
Ghir_D02G013170.1	RING-HCa	D02	43896675	43901588	+	263	29692.3	8.21
Ghir_D02G016210.1	RING-HCa	D02	56961075	56964002	-	401	44346.4	6.43
Ghir_D02G018730.1	RING-HCa	D02	63177174	63179805	+	261	29402.8	5.02
Ghir_D03G001730.1	RING-HCa	D03	1347482	1349424	+	229	24945.4	7.27
Ghir_D03G002670.1	RING-HCa	D03	2563673	2567058	+	174	19756.3	4.4
Ghir_D03G011410.1	RING-HCa	D03	39404868	39407669	-	253	29141.5	6.59
Ghir_D03G018440.1	RING-HCa	D03	52108874	52112244	-	712	79702.8	7.02
Ghir_D04G001760.1	RING-HCa	D04	2251765	2264905	-	1657	181096	5.97
Ghir_D04G004330.1	RING-HCa	D04	6259803	6274285	-	471	53870.5	6.91
Ghir_D04G006240.1	RING-HCa	D04	10131903	10136807	+	480	53142.8	6.32
Ghir_D04G012320.1	RING-HCa	D04	40980983	40984359	+	256	28706.7	4.68
Ghir_D04G014000.1	RING-HCa	D04	46317544	46320602	-	243	28252.4	8.54
Ghir_D04G015550.1	RING-HCa	D04	50091051	50093596	+	238	26747.4	7.24
Ghir_D04G019670.1	RING-HCa	D04	55125621	55129620	+	250	28820.8	6.04
Ghir_D05G008800.1	RING-HCa	D05	7184763	7193971	-	801	90981.4	4.44
Ghir_D05G009050.1	RING-HCa	D05	7399198	7401685	-	466	52570.8	6.15
Ghir_D05G009080.1	RING-HCa	D05	7427128	7431077	+	243	28240.4	7.61
Ghir_D05G014700.1	RING-HCa	D05	12551099	12555206	-	368	42351.6	5.75
Ghir_D05G014700.1	RING-HCa	D05	12551099	12555206	-	368	42351.6	5.75
Ghir_D05G014720.1	RING-HCa	D05	12596545	12600813	-	334	36912.5	6.17
Ghir_D05G016550.1	RING-HCa	D05	14485809	14488498	+	238	26874.2	6.88
Ghir_D05G020830.1	RING-HCa	D05	18159158	18162054	-	342	38621.3	4.77
Ghir_D05G025440.1	RING-HCa	D05	23864664	23867930	+	185	20883.3	8.1
Ghir_D05G026000.1	RING-HCa	D05	24540409	24541912	-	261	29522.5	7.32
Ghir_D05G029790.1	RING-HCa	D05	30619911	30625276	-	657	75033.1	5.51
Ghir_D05G032240.1	RING-HCa	D05	38494314	38501530	-	468	51684.9	6.19
Ghir_D05G034080.1	RING-HCa	D05	50813565	50814965	+	292	33175.9	7.82
Ghir_D05G036580.1	RING-HCa	D05	57519064	57523727	+	215	23860.3	5.18
Ghir_D06G001000.1	RING-HCa	D06	1013452	1017957	+	238	26236.5	7.47
Ghir_D06G009130.1	RING-HCa	D06	17469719	17482288	+	672	75408	7.49
Ghir_D06G013940.1	RING-HCa	D06	43821144	43831303	+	1306	144234	5.13
Ghir_D06G014440.1	RING-HCa	D06	46456174	46461613	+	458	51503.2	6.4
Ghir_D06G015850.1	RING-HCa	D06	53121919	53123136	+	329	36120.1	5.16
Ghir_D06G017300.1	RING-HCa	D06	57665691	57666921	+	186	20434.1	7.83
Ghir_D06G019590.1	RING-HCa	D06	61841238	61846975	-	365	39723.8	5.07
Ghir_D07G001550.1	RING-HCa	D07	1577508	1582819	-	327	37679	7.56
Ghir_D07G002120.1	RING-HCa	D07	2188422	2192034	+	436	48384.6	8.13
Ghir_D07G006450.1	RING-HCa	D07	7002632	7006761	+	676	74818.3	8.25
Ghir_D07G007730.1	RING-HCa	D07	8697503	8731422	+	1360	153399	6.44
Ghir_D07G011320.1	RING-HCa	D07	14922798	14931008	+	842	95445.9	4.44
Ghir_D07G017180.1	RING-HCa	D07	30623593	30628139	+	212	23235.3	8.84
Ghir_D07G021600.1	RING-HCa	D07	54115019	54118395	-	204	22594.7	8.05
Ghir_D07G021740.1	RING-HCa	D07	54295227	54296225	-	308	33699	4.76
Ghir_D07G022690.1	RING-HCa	D07	55677726	55684467	+	429	47769.5	9.22
Ghir_D07G024240.1	RING-HCa	D07	58023297	58025905	+	448	49921.5	5.44
Ghir_D08G003440.1	RING-HCa	D08	3195175	3200970	-	364	40454.4	7.64
Ghir_D08G003660.1	RING-HCa	D08	3471282	3480534	-	876	99994.6	7.35
Ghir_D08G005060.1	RING-HCa	D08	5464523	5470332	-	342	37812.6	8.7
Ghir_D08G008560.1	RING-HCa	D08	14575635	14586501	+	801	91801.2	4.74
Ghir_D08G009450.1	RING-HCa	D08	20901938	20910804	+	497	53281.2	7.36
Ghir_D08G012130.1	RING-HCa	D08	41493615	41503839	-	1301	142835	4.87
Ghir_D08G015450.1	RING-HCa	D08	51764660	51774855	+	876	100318	6.87
Ghir_D08G016210.1	RING-HCa	D08	53293632	53299043	+	359	40198.5	8.65
Ghir_D08G017810.1	RING-HCa	D08	56441791	56443732	+	334	37181.7	8.11
Ghir_D08G021240.1	RING-HCa	D08	62256442	62258446	-	291	31760.8	4.73
Ghir_D08G022820.1	RING-HCa	D08	64380747	64382790	-	372	41711.1	6.86
Ghir_D08G025220.1	RING-HCa	D08	66854140	66862806	-	408	44136.2	6.88
Ghir_D09G003220.1	RING-HCa	D09	9756473	9759560	+	466	51785.3	5.64
Ghir_D09G004980.1	RING-HCa	D09	23471481	23479438	+	457	51885.4	6.94
Ghir_D09G005870.1	RING-HCa	D09	27359772	27368935	-	374	41875.1	6
Ghir_D09G007760.1	RING-HCa	D09	32695648	32699183	+	247	29038.1	7.04
Ghir_D09G008190.1	RING-HCa	D09	33516910	33518847	-	187	20882.9	7.81
Ghir_D09G009290.1	RING-HCa	D09	35369556	35374415	-	807	91138.4	4.75
Ghir_D09G011310.1	RING-HCa	D09	38395227	38399170	+	248	28115.3	6.84
Ghir_D09G013220.1	RING-HCa	D09	40974563	40976729	+	414	46513.1	5.17
Ghir_D09G015370.1	RING-HCa	D09	43788187	43791278	+	363	40529.9	6.59
Ghir_D09G017880.1	RING-HCa	D09	46229021	46234438	+	475	52495.8	7.98
Ghir_D09G020680.1	RING-HCa	D09	48878136	48882941	+	498	56747.9	4.41
Ghir_D09G020680.1	RING-HCa	D09	48878136	48882941	+	498	56747.9	4.41
Ghir_D09G023170.1	RING-HCa	D09	50934681	50940067	-	1111	126063	7.59
Ghir_D10G002380.1	RING-HCa	D10	1966249	1968845	+	250	27732.5	7.82
Ghir_D10G002890.1	RING-HCa	D10	2427127	2431207	+	247	28994.8	6.5
Ghir_D10G002990.1	RING-HCa	D10	2506636	2507348	-	227	25943.2	7.06
Ghir_D10G005120.1	RING-HCa	D10	4457340	4459263	+	315	35032.4	7.36
Ghir_D10G005920.1	RING-HCa	D10	5386637	5389310	-	386	43141.4	8.54
Ghir_D10G008630.1	RING-HCa	D10	9605126	9610933	-	738	81793.3	7.46
Ghir_D10G010860.1	RING-HCa	D10	14270779	14282009	+	1274	143638	6.12
Ghir_D10G017970.1	RING-HCa	D10	48876043	48877335	+	293	34214.1	10.25
Ghir_D10G019690.1	RING-HCa	D10	54103807	54121041	+	1634	184688	6.81
Ghir_D10G022190.1	RING-HCa	D10	59799509	59805839	-	868	99361.6	6.06
Ghir_D11G000460.1	RING-HCa	D11	366271	370493	+	687	76310.7	6.59
Ghir_D11G007140.1	RING-HCa	D11	5787575	5790203	-	350	39423.2	9.54
Ghir_D11G008320.1	RING-HCa	D11	6762868	6770777	-	884	101167	6.72
Ghir_D11G013560.1	RING-HCa	D11	12740852	12746813	+	430	48120	9.42
Ghir_D11G014670.1	RING-HCa	D11	14104793	14108564	+	422	47298.2	5.68
Ghir_D11G014670.1	RING-HCa	D11	14104793	14108564	+	422	47298.2	5.68
Ghir_D11G014860.1	RING-HCa	D11	14316691	14318621	+	362	39695.6	4.52
Ghir_D11G014930.1	RING-HCa	D11	14379723	14384679	+	208	22877.6	8.71
Ghir_D11G016290.1	RING-HCa	D11	16293280	16294333	-	217	24186.6	8.26
Ghir_D11G027150.1	RING-HCa	D11	57903846	57906071	+	130	14660.3	8.69
Ghir_D11G029500.1	RING-HCa	D11	62320468	62325130	+	811	91524.9	4.82
Ghir_D11G034780.1	RING-HCa	D11	71232796	71235091	+	421	46814.6	4.98
Ghir_D11G034820.1	RING-HCa	D11	71252260	71256547	-	339	39093.1	8.3
Ghir_D11G035900.1	RING-HCa	D11	72515903	72518980	+	351	39342.1	6.39
Ghir_D12G000620.1	RING-HCa	D12	760231	765395	+	829	91863.2	6.4
Ghir_D12G005090.1	RING-HCa	D12	7703160	7707380	+	1011	114344	4.55
Ghir_D12G006850.1	RING-HCa	D12	12142242	12144053	+	226	24626.9	7.22
Ghir_D12G007780.1	RING-HCa	D12	17146613	17154152	-	372	41446.3	5.22
Ghir_D12G014270.1	RING-HCa	D12	44603377	44604836	+	313	35765.5	8.23
Ghir_D12G014580.1	RING-HCa	D12	45048526	45067168	-	4776	534990	5.58
Ghir_D12G015230.1	RING-HCa	D12	46171531	46178889	+	486	55363	5.07
Ghir_D12G015790.1	RING-HCa	D12	47364464	47368257	+	338	37807.5	6.34
Ghir_D12G016100.1	RING-HCa	D12	47941773	47944721	-	251	28929.1	7.82
Ghir_D12G020860.1	RING-HCa	D12	54949083	54952255	-	553	61344.1	8.69
Ghir_D12G022250.1	RING-HCa	D12	56320340	56323239	+	602	68078.9	6.91
Ghir_D12G022480.1	RING-HCa	D12	56541744	56543870	+	334	37087.2	7.52
Ghir_D12G028250.1	RING-HCa	D12	61848607	61853214	-	665	74178.1	7.3
Ghir_D13G000110.1	RING-HCa	D13	79327	83731	-	844	94061.9	9.75
Ghir_D13G003110.1	RING-HCa	D13	2884988	2894669	+	1080	119560	6.05
Ghir_D13G003820.1	RING-HCa	D13	3825974	3828630	-	214	24468.4	8.34
Ghir_D13G007220.1	RING-HCa	D13	11130245	11137171	+	470	53725.5	7.16
Ghir_D13G009740.1	RING-HCa	D13	22183321	22185444	+	270	30644.6	8.69
Ghir_D13G012200.1	RING-HCa	D13	37837025	37841297	+	624	71521.6	4.75
Ghir_D13G013930.1	RING-HCa	D13	45203660	45208241	-	413	45604.4	7.69
Ghir_D13G016490.1	RING-HCa	D13	51756304	51762793	+	529	59246.7	7.77
Ghir_D13G019360.1	RING-HCa	D13	56847612	56851146	+	801	90070.9	5.25
Ghir_D13G023810.1	RING-HCa	D13	61650480	61653354	-	246	28115.2	5.11
Ghir_D13G024310.1	RING-HCa	D13	62343381	62351360	-	1037	115416	7.53
Ghir_D13G024450.1	RING-HCa	D13	62471739	62474694	+	168	19580.3	5.76
Ghir_Scaffold423G000170.1	RING-HCa	Scaffold423	133791	138503	-	863	96138	9.3
Ghir_A03G018450.1	RING-HCb	A03	107300146	107309692	-	1038	115426	6.48
Ghir_A04G011840.1	RING-HCb	A04	79852550	79860559	-	1035	114156	7.01
Ghir_A05G014860.1	RING-HCb	A05	13780684	13785650	-	520	59600.7	4.47
Ghir_A05G016830.1	RING-HCb	A05	15990551	16000115	-	1349	148285	5.62
Ghir_A06G022930.1	RING-HCb	Scaffold3082	44744	54813	+	1139	126100	6.74
Ghir_A11G033310.1	RING-HCb	A11	119802030	119811605	-	599	67693.7	4.99
Ghir_A12G022000.1	RING-HCb	A12	100690854	100695187	+	674	77358.8	6.44
Ghir_D02G019810.1	RING-HCb	D02	65017899	65027068	-	941	104756	6.73
Ghir_D04G016160.1	RING-HCb	D04	51283257	51291003	-	925	102709	7.43
Ghir_D05G014700.1	RING-HCb	D05	12551099	12555206	-	368	42351.6	5.75
Ghir_D05G016660.1	RING-HCb	D05	14630193	14639578	-	1289	141958	5.45
Ghir_D12G022020.1	RING-HCb	D12	56034039	56038192	+	561	64600.9	5.25
Ghir_A02G016210.1	RING-S/T	A02	104122015	104125909	-	385	43475.9	7.7
Ghir_A10G008740.1	RING-S/T	A10	16716828	16720378	-	381	43272.5	8.15
Ghir_A12G003150.1	RING-S/T	A12	4752835	4753992	+	385	43731.5	7.54
Ghir_D03G003370.1	RING-S/T	D03	3629077	3632998	+	385	43464	7.45
Ghir_D04G017880.1	RING-S/T	D04	53421041	53430230	+	999	110870	6.46
Ghir_D10G010540.1	RING-S/T	D10	13417254	13420890	+	381	43364.7	7.76
Ghir_A01G002660.1	RING-v	A01	2490105	2495477	+	423	45917.2	8.21
Ghir_A01G014740.1	RING-v	A01	91425775	91433314	+	327	37416.1	7.66
Ghir_A01G020740.1	RING-v	A01	116052857	116056426	+	514	56520	7.52
Ghir_A02G010160.1	RING-v	A02	42697063	42700233	+	284	31167.5	6.77
Ghir_A03G004150.1	RING-v	A03	6533629	6538004	-	487	54011.2	8.38
Ghir_A03G011440.1	RING-v	A03	65704968	65708719	-	279	30700.5	4.67
Ghir_A03G013940.1	RING-v	A03	90177952	90180336	+	260	29670.6	6.41
Ghir_A03G020590.1	RING-v	A03	110403701	110408917	-	1106	123524	5.72
Ghir_A04G009420.1	RING-v	A04	71306681	71308600	-	217	23339.5	4.72
Ghir_A05G001990.1	RING-v	A05	1961774	1964553	-	305	34708.7	5.37
Ghir_A05G010470.1	RING-v	A05	9431574	9435718	+	476	52354.2	9.54
Ghir_A05G031140.1	RING-v	A05	41523888	41525536	-	206	22716.9	4.42
Ghir_A06G011280.1	RING-v	A06	47238675	47252237	+	254	29366.2	4.7
Ghir_A06G021410.1	RING-v	A06	123116754	123119679	-	293	32037.4	4.34
Ghir_A07G008210.1	RING-v	A07	10875517	10878018	-	267	30420.6	6.31
Ghir_A07G018770.1	RING-v	A07	78859860	78863392	-	273	30911.1	6.7
Ghir_A08G020680.1	RING-v	A08	115994355	115998125	+	508	55739.2	9.75
Ghir_A09G000780.1	RING-v	A09	1648174	1659859	-	472	51957.2	8.61
Ghir_A09G008250.1	RING-v	A09	57792812	57794038	+	283	30759.5	4.8
Ghir_A10G003290.1	RING-v	A10	2880541	2883726	-	347	37309.9	4.28
Ghir_A10G014550.1	RING-v	A10	78206492	78210236	+	253	28154.2	6.26
Ghir_A10G023290.1	RING-v	A10	112461074	112463489	-	199	21940.3	4.62
Ghir_A11G003620.1	RING-v	A11	3091538	3094684	-	310	34141.3	4.58
Ghir_A11G011800.1	RING-v	A11	11664283	11666533	-	220	24779	4.42
Ghir_A12G013540.1	RING-v	A12	83481777	83484382	-	213	24219.3	4.62
Ghir_A12G017570.1	RING-v	A12	93315377	93318658	+	306	34366.7	6.6
Ghir_A12G018830.1	RING-v	A12	96219230	96224088	-	266	28811.1	4.37
Ghir_A12G025580.1	RING-v	A12	104418380	104422092	-	265	29071.1	6.49
Ghir_A13G001670.1	RING-v	A13	1837820	1839843	+	224	24662.2	4.3
Ghir_A13G004060.1	RING-v	A13	5148208	5154927	+	1123	124582	6.06
Ghir_A13G007520.1	RING-v	A13	20065527	20069631	-	273	29963.6	4.72
Ghir_A13G021120.1	RING-v	A13	104313212	104316479	+	305	34414.4	5.78
Ghir_D01G002590.1	RING-v	D01	2192690	2197868	+	423	46140.5	8.05
Ghir_D01G016010.1	RING-v	D01	46955944	46959170	+	265	30207.4	6.59
Ghir_D02G012950.1	RING-v	D02	43195393	43199079	-	277	30443.2	4.67
Ghir_D02G015120.1	RING-v	D02	52848494	52852464	+	262	30086	6.69
Ghir_D02G022020.1	RING-v	D02	67378913	67385157	-	1122	125069	5.96
Ghir_D03G009780.1	RING-v	D03	34123152	34126444	-	278	30354.4	6.97
Ghir_D03G014770.1	RING-v	D03	46736663	46740112	+	504	56454.3	9.29
Ghir_D04G013630.1	RING-v	D04	44795104	44797671	-	217	23435.6	4.73
Ghir_D05G002150.1	RING-v	D05	1876490	1878509	-	294	33104.8	4.83
Ghir_D05G010190.1	RING-v	D05	8526801	8531806	+	512	56237.8	9.91
Ghir_D05G031010.1	RING-v	D05	33744245	33746040	-	206	22932.3	4.49
Ghir_D06G013220.1	RING-v	D06	38914903	38926150	+	254	29322.2	4.7
Ghir_D06G022480.1	RING-v	D06	65865316	65867933	-	293	32042.3	4.28
Ghir_D07G008320.1	RING-v	D07	9515666	9519566	-	267	30562.9	6.44
Ghir_D07G019140.1	RING-v	D07	46386985	46390505	-	211	23682.8	5.6
Ghir_D08G021470.1	RING-v	D08	62536854	62540658	+	512	56314	9.83
Ghir_D09G000740.1	RING-v	D09	1762688	1774045	-	487	53647.1	8.03
Ghir_D09G016550.1	RING-v	D09	44876505	44879535	-	225	24488.8	4.85
Ghir_D10G004090.1	RING-v	D10	3404483	3407679	-	347	37396	4.19
Ghir_D10G013000.1	RING-v	D10	21438641	21442027	-	253	28173	6.26
Ghir_D10G017670.1	RING-v	D10	48021403	48024793	+	321	35616.9	8.08
Ghir_D10G025840.1	RING-v	D10	65938064	65940792	-	199	21828.1	4.62
Ghir_D11G003570.1	RING-v	D11	2853512	2856636	-	369	40198.7	4.5
Ghir_D11G003580.1	RING-v	D11	2864954	2868078	-	367	39918.5	4.77
Ghir_D11G003590.1	RING-v	D11	2865609	2867548	-	367	39918.5	4.77
Ghir_D11G011760.1	RING-v	D11	10541536	10556312	-	220	24631.7	4.36
Ghir_D11G023520.1	RING-v	D11	38582687	38596370	-	322	36107.8	6.02
Ghir_D12G013720.1	RING-v	D12	43814299	43816551	-	206	23461.5	4.68
Ghir_D12G017790.1	RING-v	D12	50669915	50672192	+	277	30474.1	4.46
Ghir_D12G019020.1	RING-v	D12	52752039	52756988	-	286	31099.7	4.41
Ghir_D12G025600.1	RING-v	D12	59491494	59496607	-	265	28953.8	5.95
Ghir_D13G001980.1	RING-v	D13	1675826	1677787	+	224	24490.9	4.2
Ghir_D13G004200.1	RING-v	D13	4403886	4410634	+	1123	124756	6.22
Ghir_D13G007760.1	RING-v	D13	13289956	13294020	-	273	30000.6	4.72
Ghir_D13G021960.1	RING-v	D13	59762619	59765893	+	305	34370.3	5.78
Ga02G0400.1	RING-C2	Chr02	5475598	5482654	+	1750	196917	7.09
Ga04G1546.1	RING-C2	Chr04	87750026	87762717	-	1639	184844	5.12
Ga05G0388.1	RING-C2	Chr05	3476671	3478174	+	338	38516.7	7.37
Ga05G1062.1	RING-C2	Chr05	9192396	9202162	-	1050	115397	6.23
Ga07G1009.1	RING-C2	Chr07	13944206	13950014	+	1047	114120	6
Ga08G0022.1	RING-C2	Chr08	148544	158248	+	1267	138666	6.81
Ga09G1846.1	RING-C2	Chr09	76188363	76189590	+	347	37653.8	4.76
Ga13G2787.1	RING-C2	Chr13	123451518	123456864	-	1039	113080	6.44
Ga09G1663.1	RING-G	Chr09	74318582	74322787	+	592	65236.6	6.2
Ga01G0169.1	RING-H2	Chr01	1155321	1162250	+	712	78687.9	4.51
Ga01G0295.1	RING-H2	Chr01	2319482	2320333	+	283	31650.9	6.7
Ga01G0446.1	RING-H2	Chr01	4585463	4586721	+	343	39103.6	7.26
Ga01G0615.1	RING-H2	Chr01	8109886	8111903	-	520	57639.8	6.54
Ga01G0666.1	RING-H2	Chr01	8762415	8762957	-	180	20358.1	8.01
Ga01G0667.1	RING-H2	Chr01	8775831	8776397	-	188	21946.7	4.06
Ga01G0668.1	RING-H2	Chr01	8783457	8784119	-	220	25197.9	4.62
Ga01G0860.1	RING-H2	Chr01	12877945	12878944	-	236	25969.9	6.83
Ga01G1027.1	RING-H2	Chr01	16966246	16966728	+	160	18573.3	6.49
Ga01G1029.1	RING-H2	Chr01	16993835	16994308	+	157	18381.9	5.6
Ga01G1030.1	RING-H2	Chr01	16997016	16997489	+	157	18354.8	6.23
Ga01G1033.1	RING-H2	Chr01	17268580	17268975	+	131	15150.2	5.12
Ga01G1098.1	RING-H2	Chr01	20406179	20406747	-	159	16848.3	7.6
Ga01G1681.1	RING-H2	Chr01	76823037	76826408	+	350	38716.4	6.48
Ga01G1759.1	RING-H2	Chr01	81829619	81838652	-	365	41167.9	7.33
Ga01G1762.1	RING-H2	Chr01	81872744	81873915	-	354	40053.5	7.39
Ga01G1763.1	RING-H2	Chr01	81875142	81876350	-	359	39708.5	4.57
Ga01G1765.1	RING-H2	Chr01	81927706	81930131	-	380	43209.3	6.03
Ga01G1767.1	RING-H2	Chr01	82097660	82100020	-	352	39861	6.09
Ga01G1768.1	RING-H2	Chr01	82199279	82202105	-	375	40775.7	7.17
Ga01G1904.1	RING-H2	Chr01	91961214	91962638	-	474	52876.6	3.9
Ga01G2247.1	RING-H2	Chr01	104114537	104115631	-	364	40145.3	7.15
Ga01G2443.1	RING-H2	Chr01	107934763	107948931	+	309	35443.5	7.52
Ga01G2483.1	RING-H2	Chr01	108530536	108541087	+	1900	213477	5.83
Ga01G2519.1	RING-H2	Chr01	109015883	109016638	-	251	27585.5	6.22
Ga01G2541.1	RING-H2	Chr01	109395006	109397688	+	382	42842.5	4.93
Ga01G2564.1	RING-H2	Chr01	109650394	109650780	-	116	13520.8	4.31
Ga01G2581.1	RING-H2	Chr01	109772801	109775898	-	234	25559.4	4.6
Ga01G2586.1	RING-H2	Chr01	109851606	109852058	+	150	17560	4.76
Ga01G2611.1	RING-H2	Chr01	110169719	110170813	+	364	40498.3	4.92
Ga01G2785.1	RING-H2	Chr01	112225777	112230905	+	445	49243.3	9.26
Ga02G0068.1	RING-H2	Chr02	554994	555428	-	144	16263.4	5.25
Ga02G0085.1	RING-H2	Chr02	661554	664188	-	286	31424.2	8.15
Ga02G0446.1	RING-H2	Chr02	7038829	7039323	-	164	19103.8	6.23
Ga02G0860.1	RING-H2	Chr02	56288483	56288962	-	159	17260.2	5.55
Ga02G1281.1	RING-H2	Chr02	90250142	90251335	-	397	44391	10.68
Ga02G1357.1	RING-H2	Chr02	92427568	92429324	+	385	43976.9	7.05
Ga03G0012.1	RING-H2	Chr03	83872	85455	+	527	58660.4	4.49
Ga03G0038.1	RING-H2	Chr03	230502	231017	-	171	18833.6	7.06
Ga03G0039.1	RING-H2	Chr03	232654	233187	-	177	19587.3	7.68
Ga03G0264.1	RING-H2	Chr03	2728743	2729399	+	218	25054.7	5.9
Ga03G0445.1	RING-H2	Chr03	5058228	5059181	-	317	35585	6.91
Ga03G0529.1	RING-H2	Chr03	6890289	6892301	-	270	31482.8	7.08
Ga03G0609.1	RING-H2	Chr03	8800347	8800985	+	212	23088.9	4.05
Ga03G0909.1	RING-H2	Chr03	17951294	17952544	+	416	46449.7	8.55
Ga03G1124.1	RING-H2	Chr03	48408433	48411823	+	238	26903.2	6.15
Ga03G1175.1	RING-H2	Chr03	56916826	56919721	+	691	74989.1	6.57
Ga03G1336.1	RING-H2	Chr03	79138522	79145878	+	379	42587	7.95
Ga03G1571.1	RING-H2	Chr03	103470425	103473157	+	348	38638.2	5.09
Ga03G2085.1	RING-H2	Chr03	127575485	127582709	-	577	66948	8.21
Ga03G2200.1	RING-H2	Chr03	129732802	129735539	-	326	36140.3	3.72
Ga03G2714.1	RING-H2	Chr03	135098954	135099964	+	256	29276.7	6.41
Ga04G0180.1	RING-H2	Chr04	2145815	2146921	-	368	41134.5	5.9
Ga04G0210.1	RING-H2	Chr04	2662282	2662994	-	202	22700.3	4.67
Ga04G0311.1	RING-H2	Chr04	3795375	3798183	-	717	77605.1	5.7
Ga04G0408.1	RING-H2	Chr04	5166211	5167227	-	338	36671.8	4.29
Ga04G0494.1	RING-H2	Chr04	7337491	7339027	+	230	25933.6	4.9
Ga04G0720.1	RING-H2	Chr04	15879489	15880598	+	369	41080.3	8.11
Ga04G0737.1	RING-H2	Chr04	17306891	17307781	-	296	32651.6	6.73
Ga04G0782.1	RING-H2	Chr04	19799446	19800282	+	278	31565.7	7.97
Ga04G0886.1	RING-H2	Chr04	25099407	25101329	-	283	32822.4	6.95
Ga04G1295.1	RING-H2	Chr04	78238749	78239213	+	154	17839.9	8.16
Ga04G1396.1	RING-H2	Chr04	83856256	83857234	-	294	32490.9	7.41
Ga04G1598.1	RING-H2	Chr04	89540208	89540549	+	113	12358.9	4.63
Ga04G1817.1	RING-H2	Chr04	93981213	93981863	+	216	24005.4	7.26
Ga04G1818.1	RING-H2	Chr04	93985457	93986110	+	217	24026.6	7.81
Ga04G1820.1	RING-H2	Chr04	94019426	94020061	+	211	23140.3	7.76
Ga04G1824.1	RING-H2	Chr04	94045707	94046360	+	217	23918.3	7.75
Ga04G1825.1	RING-H2	Chr04	94050604	94051218	+	204	22138.2	6.83
Ga04G1826.1	RING-H2	Chr04	94058348	94058905	+	185	20306.2	7.41
Ga04G1827.1	RING-H2	Chr04	94064768	94065415	+	215	23614.8	7.37
Ga05G0092.1	RING-H2	Chr05	914623	915224	-	127	14291.5	8
Ga05G0112.1	RING-H2	Chr05	1132339	1134332	+	451	49172.9	7.7
Ga05G0143.1	RING-H2	Chr05	1363127	1365251	+	223	25011.9	9.76
Ga05G0685.1	RING-H2	Chr05	6004384	6006675	+	552	60120.9	6.95
Ga05G0736.1	RING-H2	Chr05	6394117	6400197	+	250	28712.6	6.22
Ga05G0825.1	RING-H2	Chr05	7187682	7191224	-	379	41149.7	5.05
Ga05G0909.1	RING-H2	Chr05	7922177	7922932	+	251	28136.6	7.42
Ga05G1108.1	RING-H2	Chr05	9544488	9548484	-	726	79113.5	8.44
Ga05G1281.1	RING-H2	Chr05	11407864	11411854	-	461	52459.8	5.48
Ga05G1504.1	RING-H2	Chr05	13330684	13331574	-	296	32142.1	6.6
Ga05G1505.1	RING-H2	Chr05	13341589	13341969	-	126	14140.7	9.02
Ga05G1946.1	RING-H2	Chr05	17604557	17605279	+	164	18759.8	10.39
Ga05G1948.1	RING-H2	Chr05	17643029	17643520	-	163	17519.3	6.84
Ga05G2023.1	RING-H2	Chr05	18397640	18399584	-	438	48299.7	9
Ga05G2169.1	RING-H2	Chr05	20105111	20107985	-	700	75670.8	6.75
Ga05G2365.1	RING-H2	Chr05	22180065	22181168	-	367	41038.9	4.63
Ga05G2501.1	RING-H2	Chr05	24046011	24046517	-	168	19008.5	4.28
Ga05G2505.1	RING-H2	Chr05	24108435	24109226	+	263	29948.3	4.31
Ga05G2513.1	RING-H2	Chr05	24195707	24201061	-	527	59840.5	4.32
Ga05G2519.1	RING-H2	Chr05	24261952	24262587	-	211	24146.9	3.74
Ga05G2866.1	RING-H2	Chr05	29880870	29881568	-	232	27071.1	3.8
Ga05G2933.1	RING-H2	Chr05	31260050	31265122	-	439	47779.1	8.77
Ga05G3095.1	RING-H2	Chr05	35585812	35591362	-	227	25724.3	7.87
Ga05G3235.1	RING-H2	Chr05	39894185	39894853	+	222	25672.2	4.44
Ga05G3393.1	RING-H2	Chr05	48834470	48836626	+	359	39755.5	4.96
Ga05G3525.1	RING-H2	Chr05	67721379	67721684	+	101	11550	4.83
Ga05G3557.1	RING-H2	Chr05	69883071	69885712	+	255	29507.1	8.12
Ga05G3565.1	RING-H2	Chr05	70322180	70322671	+	163	17847.6	7.17
Ga05G3925.1	RING-H2	Chr05	90046409	90046885	-	158	18209.4	7.26
Ga05G4118.1	RING-H2	Chr05	94539818	94541986	+	253	28083.7	7.5
Ga06G0015.1	RING-H2	Chr06	73835	75104	+	196	21483.8	6.96
Ga06G0016.1	RING-H2	Chr06	80322	80816	-	164	17523.1	6.49
Ga06G0206.1	RING-H2	Chr06	1774493	1776998	+	666	72307.1	7.07
Ga06G0440.1	RING-H2	Chr06	5754570	5755229	-	219	25089.5	6.59
Ga06G0452.1	RING-H2	Chr06	6097818	6098444	-	208	23496.1	3.66
Ga06G0499.1	RING-H2	Chr06	6847807	6852165	-	537	58501.5	5.35
Ga06G0652.1	RING-H2	Chr06	10941803	10943044	-	413	47072.8	7.54
Ga06G0675.1	RING-H2	Chr06	11430789	11431133	-	114	12749.3	6.49
Ga06G0915.1	RING-H2	Chr06	24826049	24827500	-	314	34921	4.94
Ga06G1244.1	RING-H2	Chr06	49792331	49794375	+	547	59723.5	7.67
Ga06G1736.1	RING-H2	Chr06	113654987	113655352	+	121	13981.5	8.5
Ga06G1988.1	RING-H2	Chr06	122748985	122750350	+	199	22838	7.29
Ga06G2162.1	RING-H2	Chr06	126476585	126477121	-	178	18904.5	7.57
Ga06G2189.1	RING-H2	Chr06	126956651	126957226	-	191	20781.8	7.38
Ga06G2299.1	RING-H2	Chr06	129237218	129240396	+	420	46014.4	6.13
Ga06G2317.1	RING-H2	Chr06	129447508	129450056	-	539	59638.4	8.68
Ga07G0020.1	RING-H2	Chr07	189362	191418	-	552	59680.8	7.89
Ga07G0035.1	RING-H2	Chr07	401517	403525	+	288	31967.9	6.48
Ga07G0045.1	RING-H2	Chr07	536822	537949	+	375	43308.2	9.06
Ga07G0151.1	RING-H2	Chr07	1694954	1695499	-	181	20096.7	5.26
Ga07G0499.1	RING-H2	Chr07	5383033	5389273	-	569	63367.2	7.13
Ga07G0676.1	RING-H2	Chr07	7607248	7607847	-	199	23209.9	4.44
Ga07G0703.1	RING-H2	Chr07	8035482	8039112	+	407	45519.1	9.4
Ga07G0940.1	RING-H2	Chr07	12485514	12486959	+	223	25261.6	5.14
Ga07G1033.1	RING-H2	Chr07	14598767	14599261	-	164	18293.7	7.71
Ga07G1079.1	RING-H2	Chr07	15730492	15731585	-	340	38340.1	6.35
Ga07G1250.1	RING-H2	Chr07	20645784	20650252	-	388	42015.9	5.43
Ga07G1548.1	RING-H2	Chr07	30530793	30531335	+	180	19827.6	6.33
Ga07G1563.1	RING-H2	Chr07	31056243	31056749	+	168	19089.7	4.36
Ga07G1568.1	RING-H2	Chr07	31232814	31234594	+	189	21090.5	4.2
Ga07G1834.1	RING-H2	Chr07	53571545	53574474	-	226	25347.9	4.7
Ga07G1845.1	RING-H2	Chr07	56153844	56154347	-	167	18124.2	5.53
Ga07G2035.1	RING-H2	Chr07	80063401	80066307	+	224	25191.7	4.33
Ga07G2105.1	RING-H2	Chr07	83543734	83544167	+	122	13726.7	8.3
Ga07G2240.1	RING-H2	Chr07	90669295	90669744	-	149	16694.1	4.95
Ga07G2310.1	RING-H2	Chr07	91950509	91950787	+	92	10353.7	4.63
Ga07G2312.1	RING-H2	Chr07	91953547	91954143	+	198	22121.3	6.49
Ga07G2541.1	RING-H2	Chr07	95349489	95350658	+	389	43683.2	7.19
Ga08G0081.1	RING-H2	Chr08	572496	585003	+	949	106498	4.75
Ga08G0125.1	RING-H2	Chr08	960953	964016	+	385	41947.5	4.99
Ga08G0129.1	RING-H2	Chr08	985011	988970	+	539	60816.7	7.33
Ga08G0196.1	RING-H2	Chr08	1581863	1585972	+	249	28425.3	5.13
Ga08G0384.1	RING-H2	Chr08	4026318	4026707	+	129	14790.1	5.19
Ga08G0391.1	RING-H2	Chr08	4073887	4076361	-	145	16199.7	6.24
Ga08G0426.1	RING-H2	Chr08	4549839	4550538	+	216	25048.2	4.94
Ga08G0427.1	RING-H2	Chr08	4573006	4573710	-	234	26959.6	5.26
Ga08G0428.1	RING-H2	Chr08	4576201	4577355	-	176	20158.8	4.36
Ga08G0429.1	RING-H2	Chr08	4584405	4585103	-	232	26673.2	5.1
Ga08G0475.1	RING-H2	Chr08	5321590	5322294	-	234	27124.4	4.9
Ga08G0476.1	RING-H2	Chr08	5325818	5326093	-	91	10417.9	4.71
Ga08G0533.1	RING-H2	Chr08	6554518	6555222	+	234	26947.6	5.68
Ga08G0660.1	RING-H2	Chr08	9234632	9235657	-	341	36855.8	6.17
Ga08G0847.1	RING-H2	Chr08	16045198	16048470	-	276	31900.2	7.33
Ga08G0903.1	RING-H2	Chr08	18659199	18659939	+	246	27117.1	7.03
Ga08G1018.1	RING-H2	Chr08	39693946	39695424	+	492	54858.5	7.04
Ga08G1139.1	RING-H2	Chr08	58846974	58847740	+	191	21565.2	9.5
Ga08G1291.1	RING-H2	Chr08	85236035	85238380	+	385	42030.4	6.33
Ga08G1292.1	RING-H2	Chr08	85258377	85260703	+	365	40673.1	6.68
Ga08G1293.1	RING-H2	Chr08	85261060	85263985	+	377	42070.1	4.82
Ga08G1369.1	RING-H2	Chr08	92993589	92994089	+	166	18998.7	4.78
Ga08G1395.1	RING-H2	Chr08	94623213	94628525	+	422	46309.5	6.79
Ga08G1526.1	RING-H2	Chr08	103131641	103132204	-	187	20325.8	6.47
Ga08G1577.1	RING-H2	Chr08	104767570	104768076	-	168	19386.3	5.24
Ga08G1675.1	RING-H2	Chr08	107168681	107169700	+	339	36985.9	6.25
Ga08G1754.1	RING-H2	Chr08	109658344	109662018	-	335	37324.6	9.67
Ga08G2110.1	RING-H2	Chr08	119515157	119517105	+	381	42901.8	5.15
Ga08G2162.1	RING-H2	Chr08	120224977	120226027	-	210	22765.1	4.15
Ga08G2171.1	RING-H2	Chr08	120340993	120341484	-	163	18686.1	5.21
Ga08G2467.1	RING-H2	Chr08	124432163	124433182	-	339	37860.3	4.58
Ga08G2468.1	RING-H2	Chr08	124435608	124436756	-	382	42483.4	7.14
Ga08G2705.1	RING-H2	Chr08	127200162	127205497	-	213	24571.6	9.07
Ga08G2770.1	RING-H2	Chr08	127829156	127831471	-	176	20037.2	10.28
Ga08G2771.1	RING-H2	Chr08	127844234	127845538	+	434	48421.1	7.34
Ga08G2792.1	RING-H2	Chr08	127989919	127993676	-	525	57206	4.74
Ga08G2854.1	RING-H2	Chr08	128466614	128467033	-	139	15366.3	4.43
Ga08G2898.1	RING-H2	Chr08	128790318	128790839	-	173	20021.5	4.79
Ga09G0124.1	RING-H2	Chr09	2721946	2722293	-	115	12661.1	4.3
Ga09G0126.1	RING-H2	Chr09	2749339	2749930	-	164	18028.3	4.74
Ga09G0127.1	RING-H2	Chr09	2771122	2771646	-	174	18922.3	4.43
Ga09G0130.1	RING-H2	Chr09	2850271	2850813	-	180	19446.7	4.48
Ga09G0319.1	RING-H2	Chr09	8487573	8488706	+	377	42728.7	7.35
Ga09G0323.1	RING-H2	Chr09	8555365	8555778	-	137	15307.6	6.22
Ga09G0666.1	RING-H2	Chr09	46731231	46732071	+	128	14810.9	5.64
Ga09G0956.1	RING-H2	Chr09	61041396	61041875	+	159	17588.9	5.14
Ga09G1002.1	RING-H2	Chr09	62262438	62264421	-	412	45636.9	5.39
Ga09G1204.1	RING-H2	Chr09	66707245	66712646	+	542	60715.6	7.57
Ga09G1221.1	RING-H2	Chr09	67073178	67073642	-	154	17881.2	5.61
Ga09G1321.1	RING-H2	Chr09	68780173	68781108	+	311	34395.9	7.92
Ga09G1331.1	RING-H2	Chr09	68908405	68917332	-	448	48698.1	8.49
Ga09G1511.1	RING-H2	Chr09	72084238	72087348	+	383	41844.8	6.99
Ga09G1520.1	RING-H2	Chr09	72171526	72172035	-	169	18287.7	6.47
Ga09G1719.1	RING-H2	Chr09	75003345	75005992	+	545	60343	6.88
Ga09G1752.1	RING-H2	Chr09	75411415	75412479	+	354	39662.1	9.04
Ga09G1779.1	RING-H2	Chr09	75603903	75605154	-	280	30795.5	8.3
Ga09G1780.1	RING-H2	Chr09	75606140	75606655	-	171	18827.2	5.98
Ga09G2093.1	RING-H2	Chr09	78711562	78712182	+	206	22341.1	5.32
Ga09G2097.1	RING-H2	Chr09	78728821	78729326	+	155	18036.9	6.25
Ga09G2231.1	RING-H2	Chr09	79941178	79942062	-	294	33033	6.18
Ga09G2258.1	RING-H2	Chr09	80194107	80200548	-	787	87131.3	8.37
Ga09G2456.1	RING-H2	Chr09	81965567	81969032	-	403	43644.3	6.92
Ga09G2578.1	RING-H2	Chr09	83054442	83055449	-	335	37660.5	7.55
Ga09G2701.1	RING-H2	Chr09	83962729	83963601	-	290	31940.4	6.5
Ga10G0086.1	RING-H2	Chr10	903458	903925	+	155	17403.9	6.49
Ga10G0274.1	RING-H2	Chr10	3699993	3701000	+	335	36634.8	6.5
Ga10G0276.1	RING-H2	Chr10	3717426	3719483	+	273	30106.1	7.19
Ga10G0365.1	RING-H2	Chr10	5547816	5549298	-	190	21505	6.33
Ga10G0553.1	RING-H2	Chr10	9180416	9180832	-	138	15562.1	6.22
Ga10G0562.1	RING-H2	Chr10	9527563	9528072	-	158	18375.3	5.86
Ga10G0926.1	RING-H2	Chr10	20196055	20196684	-	209	22413.6	8.1
Ga10G1022.1	RING-H2	Chr10	23181387	23182010	-	207	22490.3	4.34
Ga10G1168.1	RING-H2	Chr10	31737042	31739341	+	268	31295.8	7.47
Ga10G1443.1	RING-H2	Chr10	74028663	74034168	-	713	79792.4	6.86
Ga10G1813.1	RING-H2	Chr10	100235093	100235683	+	196	21210.1	7.68
Ga10G2177.1	RING-H2	Chr10	114732656	114733285	+	209	22577.9	8.38
Ga10G2258.1	RING-H2	Chr10	118469052	118472135	-	420	45902.5	4.78
Ga10G2549.1	RING-H2	Chr10	124494774	124495637	-	287	31243.9	6.09
Ga10G2550.1	RING-H2	Chr10	124509825	124510190	-	121	13665.1	8.67
Ga10G2764.1	RING-H2	Chr10	126744954	126745625	+	223	25219.4	5.35
Ga11G0184.1	RING-H2	Chr11	1956776	1957288	+	170	18346.8	4.48
Ga11G0564.1	RING-H2	Chr11	8435701	8437790	-	531	58971.7	6.82
Ga11G0855.1	RING-H2	Chr11	14217948	14221294	-	393	41988.1	6.58
Ga11G0914.1	RING-H2	Chr11	15342238	15343527	-	429	47984.1	9.33
Ga11G0916.1	RING-H2	Chr11	15411558	15412253	+	231	26452.3	4.83
Ga11G1253.1	RING-H2	Chr11	26050844	26053911	+	454	50394.3	9.24
Ga11G1287.1	RING-H2	Chr11	27591692	27592258	+	188	20673	4.34
Ga11G1523.1	RING-H2	Chr11	45746452	45747099	-	215	23400.7	8.26
Ga11G1677.1	RING-H2	Chr11	73005855	73006679	+	274	31014.3	5.71
Ga11G1925.1	RING-H2	Chr11	90471384	90473778	+	613	66585.3	6
Ga11G1927.1	RING-H2	Chr11	90744814	90747284	+	639	70012.5	9.85
Ga11G2149.1	RING-H2	Chr11	99060319	99060903	+	194	22134.1	6.77
Ga11G2156.1	RING-H2	Chr11	99307826	99310393	+	298	32795.8	8.08
Ga11G2188.1	RING-H2	Chr11	99834959	99836374	-	235	25580.3	4.88
Ga11G2450.1	RING-H2	Chr11	105509156	105513055	-	953	107731	5.85
Ga11G2470.1	RING-H2	Chr11	105870455	105870859	-	134	15091.9	4.51
Ga11G2678.1	RING-H2	Chr11	109072225	109073871	+	338	38433.6	5.41
Ga11G2853.1	RING-H2	Chr11	112079412	112080107	+	231	25509.1	7.05
Ga11G3085.1	RING-H2	Chr11	115497986	115498540	-	184	20052.9	6.47
Ga11G3091.1	RING-H2	Chr11	115610943	115614479	+	549	60845.7	8.47
Ga11G3106.1	RING-H2	Chr11	115825966	115826472	+	168	19459.3	4.61
Ga11G3111.1	RING-H2	Chr11	115854568	115856454	+	189	21025.2	4.28
Ga11G3162.1	RING-H2	Chr11	116293205	116295225	-	379	42978.8	4.84
Ga11G3290.1	RING-H2	Chr11	117423572	117424525	+	317	34878.7	6.77
Ga11G3522.1	RING-H2	Chr11	119396775	119397485	-	236	27158.1	5.56
Ga11G3649.1	RING-H2	Chr11	120512249	120513589	-	237	25588.3	6.34
Ga11G3807.1	RING-H2	Chr11	121804310	121805029	+	239	27379.3	6.31
Ga11G3808.1	RING-H2	Chr11	121805473	121806408	-	311	34300.3	6.55
Ga11G3898.1	RING-H2	Chr11	122552049	122552540	+	163	18877.5	4.68
Ga11G3914.1	RING-H2	Chr11	122644359	122646480	-	381	42521.2	5.43
Ga11G3956.1	RING-H2	Chr11	122941433	122942053	-	206	22233.2	7.53
Ga11G3989.1	RING-H2	Chr11	123185129	123188043	+	372	41237.4	6.87
Ga11G4079.1	RING-H2	Chr11	124049616	124057964	-	1234	139804	5.16
Ga12G0496.1	RING-H2	Chr12	4247163	4250450	+	218	23572.9	4.16
Ga12G0532.1	RING-H2	Chr12	4554725	4556838	-	381	42836.5	5.16
Ga12G0720.1	RING-H2	Chr12	6759775	6760857	+	360	40191	7.17
Ga12G0722.1	RING-H2	Chr12	6790444	6791379	-	311	35006.2	5.63
Ga12G0818.1	RING-H2	Chr12	7616120	7620616	-	586	65395.2	6.95
Ga12G1096.1	RING-H2	Chr12	12581597	12590829	-	1261	144170	6.33
Ga12G1174.1	RING-H2	Chr12	14397402	14398160	-	230	26593.5	9.83
Ga12G1493.1	RING-H2	Chr12	22625018	22625701	+	227	26370	5.91
Ga12G1559.1	RING-H2	Chr12	24008119	24009117	+	332	36009.1	4.6
Ga12G1742.1	RING-H2	Chr12	27472526	27473008	+	160	18373.6	4.29
Ga12G1802.1	RING-H2	Chr12	29101174	29105059	+	381	42159.4	4.55
Ga12G1842.1	RING-H2	Chr12	29896569	29897081	-	170	19404.2	4.68
Ga12G1860.1	RING-H2	Chr12	30298703	30299302	+	199	21869.9	5.23
Ga12G1925.1	RING-H2	Chr12	32165343	32166437	-	364	39324.8	5.62
Ga12G1950.1	RING-H2	Chr12	32567715	32570360	+	349	39056.6	5.59
Ga12G2077.1	RING-H2	Chr12	52602569	52603699	-	376	41555.8	7.77
Ga12G2294.1	RING-H2	Chr12	82459244	82461402	+	572	62746.8	7.43
Ga12G2492.1	RING-H2	Chr12	93263872	93265195	-	235	25513.1	4.72
Ga12G2617.1	RING-H2	Chr12	97160058	97160546	+	162	17693.2	8.05
Ga12G2621.1	RING-H2	Chr12	97228062	97228529	+	155	16865.4	8.1
Ga12G2756.1	RING-H2	Chr12	100934395	100935567	-	390	43242.7	4.9
Ga13G0217.1	RING-H2	Chr13	2143604	2144689	-	361	39945.5	7.38
Ga13G0249.1	RING-H2	Chr13	2501778	2506212	+	726	78476.3	7.37
Ga13G0395.1	RING-H2	Chr13	4649271	4654396	-	772	83225	6.11
Ga13G0441.1	RING-H2	Chr13	5191896	5194951	-	302	33696.9	9.16
Ga13G0700.1	RING-H2	Chr13	10689796	10690815	-	339	36872.9	4.43
Ga13G0855.1	RING-H2	Chr13	19217840	19218555	-	192	22236.3	5.83
Ga13G0856.1	RING-H2	Chr13	19289460	19290083	-	179	20673.4	5.78
Ga13G0892.1	RING-H2	Chr13	22969560	22970186	+	208	23619.3	4.51
Ga13G0901.1	RING-H2	Chr13	23777466	23795951	-	733	80257.5	7.86
Ga13G1016.1	RING-H2	Chr13	33301277	33302525	-	209	23323.7	4.53
Ga13G1035.1	RING-H2	Chr13	38621584	38622174	+	196	22039.4	5.31
Ga13G1196.1	RING-H2	Chr13	63603600	63604028	+	142	16431.9	7.05
Ga13G1284.1	RING-H2	Chr13	76309616	76310606	-	314	34405.1	4.57
Ga13G1388.1	RING-H2	Chr13	86451555	86454799	+	438	47445.5	6.79
Ga13G1647.1	RING-H2	Chr13	102768442	102769782	-	342	39538.2	7.89
Ga13G1731.1	RING-H2	Chr13	105797375	105798648	+	220	24079.6	6.26
Ga13G1856.1	RING-H2	Chr13	108763372	108765538	+	528	58041.5	6.62
Ga13G2000.1	RING-H2	Chr13	112645321	112646403	-	360	40175.4	4.56
Ga13G2078.1	RING-H2	Chr13	114948767	114949783	+	338	37043	4.6
Ga13G2180.1	RING-H2	Chr13	116558254	116559408	+	384	42011.8	8.09
Ga13G2192.1	RING-H2	Chr13	116664918	116668493	+	440	47336.9	6.25
Ga13G2251.1	RING-H2	Chr13	117786888	117788786	-	482	53035	5.93
Ga13G2430.1	RING-H2	Chr13	119505164	119505502	+	112	12153.5	4.58
Ga13G2431.1	RING-H2	Chr13	119507176	119507508	-	110	11815	4.74
Ga13G2435.1	RING-H2	Chr13	119539352	119540464	-	370	41790.8	7.66
Ga13G2498.1	RING-H2	Chr13	120281604	120284032	-	221	24491.5	10.04
Ga13G2508.1	RING-H2	Chr13	120350742	120352042	-	184	21272.2	9.08
Ga13G2513.1	RING-H2	Chr13	120379445	120381718	-	315	35881.5	6.58
Ga13G2518.1	RING-H2	Chr13	120409416	120412017	-	462	50411.7	7.85
Ga13G2557.1	RING-H2	Chr13	121301567	121302559	-	330	36647.7	8.38
Ga13G2587.1	RING-H2	Chr13	121679073	121680191	+	342	38118.8	4.81
Ga13G2759.1	RING-H2	Chr13	123246867	123249434	+	290	32176	6.07
Ga13G2842.1	RING-H2	Chr13	123825692	123826168	-	158	16917.3	4.38
Ga14G0124.1	RING-H2	tig00000498	128188	130755	+	262	29638.4	7.5
Ga14G0154.1	RING-H2	tig00000498	635259	638828	+	718	77308.4	5.88
Ga14G1893.1	RING-H2	tig00016096	1027494	1029185	-	407	44299	8.67
Ga14G2231.1	RING-H2	tig00019444	141410	141862	-	150	16938.3	6.29
Ga14G2865.1	RING-H2	tig00025988	68379	75246	-	469	52947.7	8.33
Ga14G2865.1	RING-H2	tig00025988	68379	75246	-	469	52947.7	8.33
Ga01G0025.1	RING-HCa	Chr01	163765	164717	-	218	24430.9	7.43
Ga01G0067.1	RING-HCa	Chr01	447634	451519	-	213	24232.1	7.77
Ga01G0196.1	RING-HCa	Chr01	1415816	1416580	-	254	28531.3	7.67
Ga01G0360.1	RING-HCa	Chr01	3108279	3109409	+	313	34751.2	7.07
Ga01G0680.1	RING-HCa	Chr01	8960034	8960810	+	258	29130.8	6.58
Ga01G1184.1	RING-HCa	Chr01	22750905	22751781	-	256	29439.7	6.7
Ga01G1272.1	RING-HCa	Chr01	29188185	29192168	+	867	99290.1	5.84
Ga01G1334.1	RING-HCa	Chr01	34949993	34955215	+	1020	113171	8.6
Ga01G1463.1	RING-HCa	Chr01	47316841	47317551	-	236	25674	7.65
Ga01G1531.1	RING-HCa	Chr01	55310553	55311794	+	413	45755.9	6.27
Ga01G2024.1	RING-HCa	Chr01	96697950	96699850	-	253	29199.5	6.6
Ga01G2706.1	RING-HCa	Chr01	111459989	111466253	-	384	41886.8	8.12
Ga01G2723.1	RING-HCa	Chr01	111614475	111617212	-	712	79857.8	6.75
Ga02G0251.1	RING-HCa	Chr02	2291274	2292454	+	174	19706.3	4.33
Ga02G0512.1	RING-HCa	Chr02	9529872	9539200	+	1340	147104	4.99
Ga02G0838.1	RING-HCa	Chr02	54197234	54198043	+	269	30471.4	8.75
Ga02G1041.1	RING-HCa	Chr02	81748099	81749639	-	339	37834.7	6.23
Ga02G1119.1	RING-HCa	Chr02	86682311	86683237	+	280	32088	5.11
Ga03G0009.1	RING-HCa	Chr03	71093	75913	+	466	51790.7	7.52
Ga03G0514.1	RING-HCa	Chr03	6678783	6682023	+	900	99853.8	7.75
Ga03G0849.1	RING-HCa	Chr03	15177938	15181868	-	795	88234.4	5.24
Ga03G0969.1	RING-HCa	Chr03	22914467	22916228	-	396	45094.2	6.64
Ga03G1214.1	RING-HCa	Chr03	63231015	63234891	+	500	53937.6	7.04
Ga03G1302.1	RING-HCa	Chr03	74718594	74737714	+	529	59453.4	5.11
Ga03G1313.1	RING-HCa	Chr03	75738881	75741214	-	337	38154	6.57
Ga03G1347.1	RING-HCa	Chr03	81576304	81584047	-	885	100203	8.42
Ga03G1358.1	RING-HCa	Chr03	82281637	82292534	-	461	53013.4	7.78
Ga03G1422.1	RING-HCa	Chr03	91331415	91332206	+	263	29683.3	8.3
Ga03G1779.1	RING-HCa	Chr03	116284159	116287501	-	469	52130.5	6.04
Ga03G2104.1	RING-HCa	Chr03	127891221	127892006	+	261	29364.8	4.87
Ga03G2643.1	RING-HCa	Chr03	134618288	134619043	+	222	25457.8	4.66
Ga04G0031.1	RING-HCa	Chr04	327648	330981	-	250	28835	6.64
Ga04G0270.1	RING-HCa	Chr04	3295990	3305184	-	1078	119211	5.87
Ga04G0465.1	RING-HCa	Chr04	6372241	6372957	-	238	26898.5	7.8
Ga04G0515.1	RING-HCa	Chr04	8062562	8070529	-	374	41763	6.04
Ga04G0633.1	RING-HCa	Chr04	12083765	12085858	+	243	28270.4	8.54
Ga04G0825.1	RING-HCa	Chr04	21362147	21364496	-	363	40641.9	6.69
Ga04G1458.1	RING-HCa	Chr04	85692835	85695546	-	480	53301	5.6
Ga04G1687.1	RING-HCa	Chr04	91343932	91358193	+	471	53868.5	7.07
Ga04G1954.1	RING-HCa	Chr04	96127521	96140528	+	1649	180371	5.88
Ga05G0910.1	RING-HCa	Chr05	7924233	7929960	-	739	83955.8	4.42
Ga05G0940.1	RING-HCa	Chr05	8234025	8237663	+	313	36075.3	7.62
Ga05G1533.1	RING-HCa	Chr05	13545720	13549282	-	584	67170.4	4.54
Ga05G1536.1	RING-HCa	Chr05	13588494	13589779	-	335	37073.9	6.82
Ga05G1730.1	RING-HCa	Chr05	15606375	15607091	+	238	26814.2	6.92
Ga05G1856.1	RING-HCa	Chr05	16846430	16846966	-	178	19478.2	7.84
Ga05G2161.1	RING-HCa	Chr05	20037911	20040121	-	343	38718.4	4.76
Ga05G2674.1	RING-HCa	Chr05	26837845	26840760	-	185	20883.3	8.1
Ga05G2718.1	RING-HCa	Chr05	27490910	27491844	-	263	29656.6	7.83
Ga05G3445.1	RING-HCa	Chr05	52487081	52491154	-	468	51606.9	6.08
Ga05G3506.1	RING-HCa	Chr05	66923963	66925080	-	312	35130.1	7.61
Ga05G3944.1	RING-HCa	Chr05	90611153	90611908	+	251	28338.7	6.13
Ga06G0024.1	RING-HCa	Chr06	145378	146313	-	275	31471	6.49
Ga06G0137.1	RING-HCa	Chr06	1084796	1085512	+	238	26206.5	7.36
Ga06G0931.1	RING-HCa	Chr06	26191762	26196875	+	765	86659.3	8.09
Ga06G1458.1	RING-HCa	Chr06	84623812	84630779	-	594	67240.2	8.45
Ga06G1721.1	RING-HCa	Chr06	112735184	112736400	+	332	36720	6.59
Ga06G1863.1	RING-HCa	Chr06	119689980	119690528	+	182	19867.4	5.44
Ga06G2102.1	RING-HCa	Chr06	125118857	125124688	-	365	39741.8	5.18
Ga06G2542.1	RING-HCa	Chr06	131068755	131072685	+	345	39875.6	9.45
Ga07G0157.1	RING-HCa	Chr07	1722266	1725482	-	327	37677.8	6.58
Ga07G0217.1	RING-HCa	Chr07	2376386	2379249	+	376	41712.9	7.41
Ga07G0690.1	RING-HCa	Chr07	7794108	7797652	+	740	81719	8.09
Ga07G0820.1	RING-HCa	Chr07	9927726	9935521	+	484	55870	6.15
Ga07G1142.1	RING-HCa	Chr07	17608625	17614148	+	842	95424.9	4.39
Ga07G1776.1	RING-HCa	Chr07	45627677	45628711	+	344	37613.8	4.56
Ga07G1781.1	RING-HCa	Chr07	45815352	45817233	+	207	22728.8	8.84
Ga07G2309.1	RING-HCa	Chr07	91934705	91936570	-	204	22562.7	8.21
Ga07G2323.1	RING-HCa	Chr07	92047354	92048349	-	331	36499.1	5.51
Ga07G2384.1	RING-HCa	Chr07	92745253	92749208	-	678	74827.6	7.87
Ga07G2434.1	RING-HCa	Chr07	93715330	93719782	+	429	47601.2	9.01
Ga07G2604.1	RING-HCa	Chr07	96354933	96356918	+	448	50184.7	5.58
Ga08G0327.1	RING-HCa	Chr08	3063237	3068457	-	391	43242.7	8.04
Ga08G0353.1	RING-HCa	Chr08	3385626	3392869	-	876	100207	7.06
Ga08G0517.1	RING-HCa	Chr08	6394847	6399537	-	342	37812.6	8.7
Ga08G0721.1	RING-HCa	Chr08	10931415	10935671	-	431	47894.7	9.88
Ga08G0927.1	RING-HCa	Chr08	21394249	21404447	+	878	100781	4.77
Ga08G1017.1	RING-HCa	Chr08	39446664	39457410	-	478	51296.1	7.61
Ga08G1727.1	RING-HCa	Chr08	108681020	108685077	+	360	40500.8	8.49
Ga08G1901.1	RING-HCa	Chr08	113912625	113913805	+	334	37275.6	6.71
Ga08G2288.1	RING-HCa	Chr08	122063258	122064151	-	297	32346.5	4.67
Ga08G2464.1	RING-HCa	Chr08	124420390	124422057	-	372	41544.8	6.62
Ga08G2726.1	RING-HCa	Chr08	127394169	127402631	-	411	44586.7	6.64
Ga09G0437.1	RING-HCa	Chr09	15016850	15018414	+	366	41333.9	9.18
Ga09G0623.1	RING-HCa	Chr09	42200554	42209227	+	492	55688	7.95
Ga09G0872.1	RING-HCa	Chr09	59446288	59449153	+	247	28956	6.76
Ga09G0927.1	RING-HCa	Chr09	60440400	60442439	-	275	30869.2	7.12
Ga09G1041.1	RING-HCa	Chr09	62959828	62964754	-	834	94497.1	4.66
Ga09G1260.1	RING-HCa	Chr09	67675293	67678596	+	247	27999.2	7.08
Ga09G1469.1	RING-HCa	Chr09	71219663	71220906	+	404	45410	5.56
Ga09G1714.1	RING-HCa	Chr09	74959395	74961845	+	365	40594.9	6.66
Ga09G1901.1	RING-HCa	Chr09	76886345	76890162	+	670	74646.4	7.32
Ga09G2282.1	RING-HCa	Chr09	80592350	80596788	+	498	56753	4.36
Ga09G2568.1	RING-HCa	Chr09	82976869	82982021	-	1112	126155	8.06
Ga09G2649.1	RING-HCa	Chr09	83528942	83532846	+	879	96958.9	7.13
Ga10G0616.1	RING-HCa	Chr10	10844578	10850033	+	862	98588.7	6.11
Ga10G0819.1	RING-HCa	Chr10	16840480	16853474	+	1653	181432	5.93
Ga10G0964.1	RING-HCa	Chr10	21234719	21256732	+	1675	189741	7
Ga10G2230.1	RING-HCa	Chr10	117486759	117491322	-	747	82718.2	7.67
Ga10G2369.1	RING-HCa	Chr10	120891041	120894517	-	309	35466.7	8.94
Ga10G2510.1	RING-HCa	Chr10	123880975	123883034	+	386	43111.4	8.54
Ga10G2599.1	RING-HCa	Chr10	125012731	125013882	-	315	34974.4	7.91
Ga10G2817.1	RING-HCa	Chr10	127185383	127186096	+	237	26742.1	7.52
Ga10G2827.1	RING-HCa	Chr10	127241841	127244938	-	247	28981.8	6.25
Ga10G2881.1	RING-HCa	Chr10	127686693	127688745	-	291	32429.9	8.34
Ga10G2988.1	RING-HCa	Chr10	128635379	128640270	-	678	75791.5	7.06
Ga11G0072.1	RING-HCa	Chr11	448825	451236	-	351	39364	5.87
Ga11G0191.1	RING-HCa	Chr11	2054205	2058040	+	339	38976.8	8.1
Ga11G0196.1	RING-HCa	Chr11	2076502	2077764	-	420	46768.5	4.98
Ga11G0821.1	RING-HCa	Chr11	13687739	13690461	-	805	90739.3	4.96
Ga11G1077.1	RING-HCa	Chr11	19608880	19612603	-	457	50964.3	9.92
Ga11G2405.1	RING-HCa	Chr11	104394513	104395166	+	217	24256.7	8.12
Ga11G2407.1	RING-HCa	Chr11	104410493	104419154	-	674	75919.2	6.98
Ga11G2564.1	RING-HCa	Chr11	107296035	107297814	-	201	22176.7	8.5
Ga11G2570.1	RING-HCa	Chr11	107372457	107373545	-	362	39524.5	4.45
Ga11G2594.1	RING-HCa	Chr11	107992806	107995732	-	422	47347.2	5.21
Ga11G2708.1	RING-HCa	Chr11	109481991	109487145	-	430	47963.9	9.63
Ga11G2782.1	RING-HCa	Chr11	111056122	111060907	+	342	37971.7	8.32
Ga11G2841.1	RING-HCa	Chr11	111939110	111946879	-	327	37459.4	8.78
Ga11G3260.1	RING-HCa	Chr11	117174310	117181157	+	878	100726	6.62
Ga11G3391.1	RING-HCa	Chr11	118271076	118273122	+	369	41460.6	9.78
Ga11G3825.1	RING-HCa	Chr11	121946351	121947573	+	342	38181.4	7.46
Ga11G4087.1	RING-HCa	Chr11	124156197	124160418	-	685	76297	6.79
Ga11G4087.1	RING-HCa	Chr11	124156197	124160418	-	685	76297	6.79
Ga11G4122.1	RING-HCa	Chr11	124424768	124426501	-	271	31445.3	7.16
Ga12G0097.1	RING-HCa	Chr12	784241	788346	+	684	76448.8	7.65
Ga12G0674.1	RING-HCa	Chr12	6097525	6098707	-	331	36578.7	7.72
Ga12G0704.1	RING-HCa	Chr12	6620902	6623796	-	717	80107.9	6.13
Ga12G0881.1	RING-HCa	Chr12	8665422	8668385	+	701	78286.3	7.14
Ga12G1387.1	RING-HCa	Chr12	19215840	19217579	+	253	29196.6	8
Ga12G1425.1	RING-HCa	Chr12	20360318	20361951	-	337	37693.4	6.59
Ga12G1483.1	RING-HCa	Chr12	22427522	22434310	-	486	55431.1	5.02
Ga12G1551.1	RING-HCa	Chr12	23825666	23844300	+	4744	531040	5.35
Ga12G1580.1	RING-HCa	Chr12	24384175	24385635	-	324	37008.9	8.56
Ga12G2230.1	RING-HCa	Chr12	75082919	75088871	-	403	44873.8	4.92
Ga12G2379.1	RING-HCa	Chr12	90055584	90056264	-	226	24594.9	7.22
Ga12G2856.1	RING-HCa	Chr12	102281758	102284878	-	837	92765.2	7.06
Ga13G0013.1	RING-HCa	Chr13	107578	111872	-	847	94346	9.31
Ga13G0636.1	RING-HCa	Chr13	9437295	9446981	-	1091	121081	5.89
Ga13G0819.1	RING-HCa	Chr13	14475123	14481513	-	470	53784.5	7.31
Ga13G1402.1	RING-HCa	Chr13	87736415	87739620	+	837	95217.4	4.67
Ga13G1599.1	RING-HCa	Chr13	101546111	101549964	-	415	46056.8	6.85
Ga13G1882.1	RING-HCa	Chr13	109484406	109488926	+	532	59482.9	7.75
Ga13G2199.1	RING-HCa	Chr13	116725158	116727808	+	796	89763.6	5.31
Ga13G2672.1	RING-HCa	Chr13	122604788	122607073	-	246	28346.6	5.26
Ga13G2713.1	RING-HCa	Chr13	122944417	122952391	-	1037	115485	7.52
Ga13G2730.1	RING-HCa	Chr13	123061762	123064098	+	243	28181	6.24
Ga14G0065.1	RING-HCa	tig00000254	381366	384533	+	481	53515.1	4.76
Ga14G0262.1	RING-HCa	tig00001584	173876	175174	-	293	34032.7	9.34
Ga14G1822.1	RING-HCa	tig00015943	594580	597114	+	476	52711.1	5.28
Ga14G1955.1	RING-HCa	tig00016852	53654	55893	+	213	24416.3	8.34
Ga03G2221.1	RING-HCb	Chr03	130072103	130079400	-	1045	116589	6.64
Ga04G0395.1	RING-HCb	Chr04	4814643	4820494	+	1035	114186	7.01
Ga05G1742.1	RING-HCb	Chr05	15842668	15850552	-	1374	151206	5.42
Ga06G1514.1	RING-HCb	Chr06	90994163	91001936	-	1326	146563	5.53
Ga12G0726.1	RING-HCb	Chr12	6835995	6839717	-	674	77312.7	6.44
Ga02G0326.1	RING-S/T	Chr02	3608823	3609980	+	385	43460.9	7.45
Ga10G2102.1	RING-S/T	Chr10	111445366	111446511	+	381	43290.5	7.97
Ga14G1642.1	RING-S/T	tig00015610	554663	555820	+	385	43731.5	7.54
Ga01G0278.1	RING-v	Chr01	2222850	2227463	+	423	45965.2	8.05
Ga01G1840.1	RING-v	Chr01	86367273	86370132	-	303	33201.7	6.83
Ga01G2385.1	RING-v	Chr01	106745098	106748586	-	497	55049.3	8.26
Ga02G0923.1	RING-v	Chr02	61716964	61721970	-	392	44721.3	8.02
Ga02G1661.1	RING-v	Chr02	97803826	97806870	+	514	56550	7.13
Ga03G1394.1	RING-v	Chr03	90082944	90085604	-	277	30485.3	4.67
Ga03G1655.1	RING-v	Chr03	108851103	108852799	+	260	29670.6	6.41
Ga03G2448.1	RING-v	Chr03	133058991	133064737	-	1116	124449	5.98
Ga04G0706.1	RING-v	Chr04	15178198	15179423	-	217	23318.5	4.72
Ga05G0203.1	RING-v	Chr05	1820223	1822239	-	305	34667.6	5.07
Ga05G1081.1	RING-v	Chr05	9349355	9353522	+	512	56118.6	10
Ga05G3306.1	RING-v	Chr05	43152708	43153736	-	206	22776.1	4.61
Ga06G1407.1	RING-v	Chr06	74387419	74394278	+	254	29352.2	4.7
Ga06G2434.1	RING-v	Chr06	130220136	130222049	+	293	32037.4	4.34
Ga07G0884.1	RING-v	Chr07	11198011	11199872	-	266	30333.6	6.31
Ga07G1998.1	RING-v	Chr07	77457189	77459345	-	274	30997.2	6.7
Ga08G2315.1	RING-v	Chr08	122367934	122370967	+	508	55699.1	9.75
Ga09G0082.1	RING-v	Chr09	1594451	1604192	-	472	51929.2	8.48
Ga09G0901.1	RING-v	Chr09	60017621	60018935	+	244	26864.4	5.54
Ga09G1945.1	RING-v	Chr09	77449576	77451556	-	225	24490.7	4.97
Ga10G0177.1	RING-v	Chr10	2470379	2471915	+	199	21882.2	4.71
Ga10G1188.1	RING-v	Chr10	32646572	32649954	-	385	42112.2	8.1
Ga10G1719.1	RING-v	Chr10	93135509	93138738	+	253	28164.2	6.26
Ga10G2707.1	RING-v	Chr10	126192718	126197176	+	539	58649.2	5.08
Ga11G1581.1	RING-v	Chr11	59807957	59820470	-	315	35314.8	6.02
Ga11G2892.1	RING-v	Chr11	112697230	112698961	+	220	24647.7	4.36
Ga11G3755.1	RING-v	Chr11	121394202	121396140	+	372	41088.9	5.24
Ga11G3757.1	RING-v	Chr11	121400365	121402192	+	369	40070.5	4.45
Ga12G0368.1	RING-v	Chr12	3044464	3046764	+	265	29088	5.64
Ga12G1062.1	RING-v	Chr12	11618589	11622185	+	286	31054.7	4.33
Ga12G1186.1	RING-v	Chr12	14657591	14660927	-	278	30680.4	4.46
Ga12G1647.1	RING-v	Chr12	25490290	25494394	+	210	23946.4	6.49
Ga13G0203.1	RING-v	Chr13	1930096	1931525	+	224	24652.2	4.3
Ga13G0407.1	RING-v	Chr13	4757807	4763998	+	1123	124592	6.06
Ga13G0885.1	RING-v	Chr13	22861529	22864304	-	273	29963.6	4.72
Ga13G2463.1	RING-v	Chr13	119923176	119925998	+	330	37362.1	7.17
Gorai.001G015000.1	RING-C2	Chr01	1399789	1405259	-	327	37693	7.56
Gorai.001G105300.1	RING-C2	Chr01	11821664	11828920	+	1044	113899	6.19
Gorai.004G002000.1	RING-C2	Chr04	134233	140627	+	1101	120535	6.7
Gorai.009G038400.1	RING-C2	Chr09	2821187	2822998	+	336	38709.8	5.95
Gorai.009G104400.1	RING-C2	Chr09	7559134	7565011	-	1032	112956	5.69
Gorai.009G150700.1	RING-C2	Chr09	11426560	11430723	-	520	59530.5	4.47
Gorai.010G095900.1	RING-C2	Chr10	15866823	15868309	-	301	34278.7	8.59
Gorai.012G058300.1	RING-C2	Chr12	8087690	8089794	+	311	34794.2	6.34
Gorai.013G266000.1	RING-C2	Chr13	57876948	57884353	-	1101	120428	6.89
Gorai.006G162300.1	RING-G	Chr06	42179728	42184786	+	592	65207.6	6.23
Gorai.001G002000.1	RING-H2	Chr01	172408	176594	-	552	59711.7	7.94
Gorai.001G007700.1	RING-H2	Chr01	706850	707977	-	375	43207	8.57
Gorai.001G014400.1	RING-H2	Chr01	1372525	1373067	-	180	20178.7	5.66
Gorai.001G048500.1	RING-H2	Chr01	4632888	4639924	-	539	60125.6	8.18
Gorai.001G065500.1	RING-H2	Chr01	6531472	6532134	-	220	25957.8	4.83
Gorai.001G067700.1	RING-H2	Chr01	6790301	6794654	+	409	45619.2	9.4
Gorai.001G089900.1	RING-H2	Chr01	9813393	9815658	+	223	25294.7	5.35
Gorai.001G099600.1	RING-H2	Chr01	11185076	11186940	-	150	16926.3	6.06
Gorai.001G107700.1	RING-H2	Chr01	12283800	12284294	-	164	18339.8	7.36
Gorai.001G111900.1	RING-H2	Chr01	13043565	13045611	-	361	40055.1	6.05
Gorai.001G126700.1	RING-H2	Chr01	15910063	15915731	+	388	42035.9	5.27
Gorai.001G157500.1	RING-H2	Chr01	22606342	22607490	+	256	28481.6	7.82
Gorai.001G159300.1	RING-H2	Chr01	22958957	22959982	+	168	19218.8	4.38
Gorai.001G159800.1	RING-H2	Chr01	23042877	23046157	+	244	27595.1	4.53
Gorai.001G190300.1	RING-H2	Chr01	31388825	31391038	+	162	17670.8	5.53
Gorai.001G197000.1	RING-H2	Chr01	34628807	34633567	-	226	25405	4.89
Gorai.001G207100.1	RING-H2	Chr01	40704729	40709170	+	224	25167.7	4.32
Gorai.001G212700.1	RING-H2	Chr01	42427532	42428086	+	159	17838.6	8.15
Gorai.001G223700.1	RING-H2	Chr01	45663558	45665234	-	149	16618	4.95
Gorai.001G232000.1	RING-H2	Chr01	46907494	46908090	+	198	22304.6	6.97
Gorai.001G232200.1	RING-H2	Chr01	46930651	46931247	+	198	22248.4	6.58
Gorai.001G260700.1	RING-H2	Chr01	53606912	53609059	+	387	43398.9	7.04
Gorai.002G015500.1	RING-H2	Chr02	1004734	1008462	+	287	31352.7	3.68
Gorai.002G028700.1	RING-H2	Chr02	2128636	2130077	+	283	31506.8	6.5
Gorai.002G045100.1	RING-H2	Chr02	3766251	3769378	+	343	38896.5	7.86
Gorai.002G065600.1	RING-H2	Chr02	7676048	7679483	-	520	57651.8	6.7
Gorai.002G070700.1	RING-H2	Chr02	8137089	8137971	-	180	20418.2	8.01
Gorai.002G070800.1	RING-H2	Chr02	8165225	8165791	-	188	22112	4.05
Gorai.002G070900.1	RING-H2	Chr02	8167632	8168198	-	188	21553.5	3.96
Gorai.002G088700.1	RING-H2	Chr02	11211455	11212729	-	241	26573.6	6.83
Gorai.002G104900.1	RING-H2	Chr02	13727776	13728612	+	157	18127.8	6.93
Gorai.002G105000.1	RING-H2	Chr02	13756023	13757007	+	158	18365.8	6.14
Gorai.002G105100.1	RING-H2	Chr02	13759718	13760528	+	157	18273.7	5.92
Gorai.002G105600.1	RING-H2	Chr02	13865757	13866556	+	134	15630.8	5.63
Gorai.002G113500.1	RING-H2	Chr02	16033714	16034283	-	189	20009.9	8.51
Gorai.002G172200.1	RING-H2	Chr02	43713211	43717271	+	350	38595.2	6.24
Gorai.002G187900.1	RING-H2	Chr02	50418636	50419115	-	159	17318.3	5.55
Gorai.002G214100.1	RING-H2	Chr02	56289451	56290644	-	397	44432.1	10.68
Gorai.002G220800.1	RING-H2	Chr02	57534287	57536200	+	400	45547.8	7.26
Gorai.003G006100.1	RING-H2	Chr03	335871	337751	+	237	25767.3	4.72
Gorai.003G007100.1	RING-H2	Chr03	417627	418058	-	143	16101.3	6.1
Gorai.003G045800.1	RING-H2	Chr03	6089994	6090887	+	164	19073.7	6.23
Gorai.003G070100.1	RING-H2	Chr03	15684437	15685467	+	215	23406.8	8.33
Gorai.003G079300.1	RING-H2	Chr03	19569070	19571951	+	381	41482.5	6.89
Gorai.003G079500.1	RING-H2	Chr03	19606956	19609249	+	354	40017.1	6.03
Gorai.003G079700.1	RING-H2	Chr03	19671864	19673006	+	338	38195.5	6.8
Gorai.003G079800.1	RING-H2	Chr03	19683831	19685282	+	392	43816.5	4.71
Gorai.003G080000.1	RING-H2	Chr03	19705006	19706194	+	369	41344.6	5.71
Gorai.003G104200.1	RING-H2	Chr03	31904404	31905828	+	474	52836.5	3.92
Gorai.003G129300.1	RING-H2	Chr03	38196500	38198583	+	366	40318.4	7.15
Gorai.003G146200.1	RING-H2	Chr03	41289422	41292555	-	294	33450.1	7.2
Gorai.003G147000.1	RING-H2	Chr03	41422488	41423927	+	250	27468.5	6.33
Gorai.003G151000.1	RING-H2	Chr03	41846263	41857739	-	1911	214799	5.6
Gorai.003G154300.1	RING-H2	Chr03	42318155	42320325	-	364	40530.2	5.01
Gorai.003G156500.1	RING-H2	Chr03	42597751	42598203	+	138	16092.3	5.13
Gorai.003G156700.1	RING-H2	Chr03	42616815	42617258	-	135	15703.8	4.87
Gorai.003G157200.1	RING-H2	Chr03	42680319	42683718	+	213	23218.7	4.17
Gorai.003G158600.1	RING-H2	Chr03	42794634	42795032	+	132	14876.3	4
Gorai.003G161000.1	RING-H2	Chr03	43000500	43003699	-	389	43697.4	4.86
Gorai.004G002800.1	RING-H2	Chr04	190341	190559	-	72	8268.5	4.63
Gorai.004G002900.1	RING-H2	Chr04	191010	192326	-	302	34267.1	5.88
Gorai.004G005700.1	RING-H2	Chr04	356088	356799	+	194	22352.6	6.66
Gorai.004G011800.1	RING-H2	Chr04	851710	856239	+	385	42040.7	5.19
Gorai.004G012200.1	RING-H2	Chr04	875317	881246	+	540	60711.7	7.74
Gorai.004G019200.1	RING-H2	Chr04	1425942	1431131	+	249	28523.4	4.99
Gorai.004G041900.1	RING-H2	Chr04	3628374	3629119	+	130	14791	4.9
Gorai.004G042600.1	RING-H2	Chr04	3677981	3681058	-	145	16268.9	7.24
Gorai.004G046800.1	RING-H2	Chr04	4149066	4149713	-	215	24645.1	5.29
Gorai.004G046900.1	RING-H2	Chr04	4161817	4162916	-	176	20222.8	4.31
Gorai.004G047000.1	RING-H2	Chr04	4177392	4178090	-	232	26614.2	4.99
Gorai.004G051200.1	RING-H2	Chr04	4700458	4701452	-	234	26942.2	4.79
Gorai.004G067900.1	RING-H2	Chr04	7144408	7145430	-	340	36767.7	6.4
Gorai.004G086200.1	RING-H2	Chr04	11252466	11256054	-	270	31170.4	7.18
Gorai.004G091600.1	RING-H2	Chr04	12634498	12639606	+	265	29367.6	8.56
Gorai.004G103200.1	RING-H2	Chr04	19629564	19632121	+	492	54831.3	6.58
Gorai.004G114100.1	RING-H2	Chr04	26526735	26528373	-	191	21535.2	9.55
Gorai.004G133400.1	RING-H2	Chr04	36591787	36594474	+	385	41978.4	6.8
Gorai.004G133500.1	RING-H2	Chr04	36612581	36614980	+	365	40455.7	6.48
Gorai.004G133600.1	RING-H2	Chr04	36615187	36618002	+	377	42027	4.62
Gorai.004G139600.1	RING-H2	Chr04	39290060	39291234	+	166	19109.8	4.96
Gorai.004G142300.1	RING-H2	Chr04	40182941	40186912	+	422	46656.9	6.87
Gorai.004G154800.1	RING-H2	Chr04	43937416	43938380	-	187	20297.8	6.47
Gorai.004G159300.1	RING-H2	Chr04	44877391	44878369	-	168	19301.9	4.6
Gorai.004G168000.1	RING-H2	Chr04	46508600	46511319	+	339	37105.1	6.25
Gorai.004G176400.1	RING-H2	Chr04	48020753	48025829	-	447	48766	8.59
Gorai.004G184200.1	RING-H2	Chr04	49838030	49839715	+	270	30838.1	5.38
Gorai.004G208600.1	RING-H2	Chr04	54147685	54150338	+	381	42822.7	5.3
Gorai.004G213600.1	RING-H2	Chr04	54654711	54658877	-	211	22908.3	4.15
Gorai.004G214600.1	RING-H2	Chr04	54766826	54767305	-	159	18227.5	4.94
Gorai.004G242900.1	RING-H2	Chr04	58048250	58049182	-	310	34879.2	6.4
Gorai.004G243000.1	RING-H2	Chr04	58050908	58052387	-	382	42487.4	7.51
Gorai.004G266400.1	RING-H2	Chr04	60168755	60174419	-	190	21587.1	8.41
Gorai.004G272900.1	RING-H2	Chr04	60736564	60737100	-	178	20152.4	10.02
Gorai.004G273000.1	RING-H2	Chr04	60748048	60749346	+	410	45968.2	8.01
Gorai.004G285700.1	RING-H2	Chr04	61647128	61647649	-	173	20068.5	4.96
Gorai.005G002000.1	RING-H2	Chr05	107485	110396	+	527	58633.5	4.5
Gorai.005G004600.1	RING-H2	Chr05	260217	260967	-	171	18891.7	7.07
Gorai.005G004700.1	RING-H2	Chr05	262902	263451	-	180	19904.7	8.15
Gorai.005G030100.1	RING-H2	Chr05	2692019	2693022	+	217	24947.5	5.61
Gorai.005G035400.1	RING-H2	Chr05	3362823	3369374	+	749	83826.3	6.89
Gorai.005G049100.1	RING-H2	Chr05	4768166	4769409	-	317	35572.1	7.2
Gorai.005G057600.1	RING-H2	Chr05	5839067	5841703	-	270	31481.8	7.08
Gorai.005G067200.1	RING-H2	Chr05	7168362	7169126	+	215	23564.6	4.04
Gorai.005G090500.1	RING-H2	Chr05	12222272	12223945	-	537	61980.5	7.94
Gorai.005G095100.1	RING-H2	Chr05	13472764	13474101	+	416	46419.7	8.55
Gorai.005G101700.1	RING-H2	Chr05	16776052	16780637	+	692	75304.7	6.88
Gorai.005G117800.1	RING-H2	Chr05	23756657	23759448	-	219	24668.8	5.93
Gorai.005G136200.1	RING-H2	Chr05	34982138	34990323	-	379	42560.9	7.8
Gorai.005G157000.1	RING-H2	Chr05	44543978	44547568	+	348	38722.3	5.24
Gorai.005G200400.1	RING-H2	Chr05	57583113	57591500	-	577	66861.9	8.21
Gorai.005G211500.1	RING-H2	Chr05	59243686	59247105	-	332	36724.9	3.67
Gorai.005G211800.1	RING-H2	Chr05	59291018	59295709	+	332	36019.2	4.6
Gorai.005G215300.1	RING-H2	Chr05	59768292	59768744	-	150	16674.2	6.06
Gorai.005G260800.1	RING-H2	Chr05	63584362	63585553	+	256	29285.6	6.03
Gorai.006G015700.1	RING-H2	Chr06	3441934	3442281	-	115	12576	4.28
Gorai.006G015800.1	RING-H2	Chr06	3479292	3479958	-	174	19019.2	4.36
Gorai.006G015900.1	RING-H2	Chr06	3485612	3486004	-	130	14401.2	4.51
Gorai.006G016300.1	RING-H2	Chr06	3565296	3565877	-	193	20894.4	4.36
Gorai.006G029000.1	RING-H2	Chr06	7465817	7467444	+	370	41711.4	7.04
Gorai.006G029300.1	RING-H2	Chr06	7530115	7530528	-	137	15267.5	6.22
Gorai.006G058500.1	RING-H2	Chr06	21592030	21594304	-	128	14839.9	6.1
Gorai.006G095200.1	RING-H2	Chr06	33413439	33413921	+	159	17680.1	6.98
Gorai.006G100000.1	RING-H2	Chr06	34035148	34038896	-	412	45531.8	5.39
Gorai.006G119000.1	RING-H2	Chr06	36873361	36880473	+	545	60977.8	7.36
Gorai.006G120600.1	RING-H2	Chr06	37104476	37105257	+	157	18120.6	5.95
Gorai.006G129700.1	RING-H2	Chr06	38341096	38346219	+	311	34386.9	7.91
Gorai.006G130700.1	RING-H2	Chr06	38458619	38468147	-	448	48597.9	8.49
Gorai.006G147400.1	RING-H2	Chr06	40584690	40588803	+	371	40443.1	7.25
Gorai.006G148300.1	RING-H2	Chr06	40685834	40686343	-	169	18270.7	6.47
Gorai.006G167700.1	RING-H2	Chr06	42735772	42743353	+	545	60352	6.97
Gorai.006G171100.1	RING-H2	Chr06	43050323	43052612	+	354	39714	8.72
Gorai.006G173800.1	RING-H2	Chr06	43269772	43270992	-	266	29041.6	8.41
Gorai.006G173900.1	RING-H2	Chr06	43271900	43272415	-	171	18874.4	6.64
Gorai.006G204000.1	RING-H2	Chr06	46010632	46012000	+	205	22230	6.11
Gorai.006G204400.1	RING-H2	Chr06	46035001	46035572	+	186	21352.9	8.48
Gorai.006G217300.1	RING-H2	Chr06	47019322	47020483	-	289	32498.6	6.5
Gorai.006G220000.1	RING-H2	Chr06	47258911	47265490	-	795	88200.6	8.53
Gorai.006G236500.1	RING-H2	Chr06	48415676	48419780	-	407	43960.6	7.13
Gorai.006G249700.1	RING-H2	Chr06	49375642	49376995	-	335	37626.4	7.26
Gorai.006G261100.1	RING-H2	Chr06	50180192	50181632	-	289	31717.3	7.5
Gorai.007G005400.1	RING-H2	Chr07	439610	448683	+	1234	139602	5.19
Gorai.007G014700.1	RING-H2	Chr07	1133834	1136581	-	372	41283.6	7.55
Gorai.007G018200.1	RING-H2	Chr07	1370090	1370876	+	206	22256.1	6.93
Gorai.007G022500.1	RING-H2	Chr07	1631880	1634692	+	381	42435.1	5.85
Gorai.007G024100.1	RING-H2	Chr07	1711495	1711977	-	160	18624.4	6.33
Gorai.007G024200.1	RING-H2	Chr07	1716153	1716651	-	161	18895.7	4.9
Gorai.007G024300.1	RING-H2	Chr07	1721760	1722251	-	163	18814.5	5.22
Gorai.007G032600.1	RING-H2	Chr07	2238037	2239404	+	310	34212.2	6.43
Gorai.007G032700.1	RING-H2	Chr07	2239509	2240274	-	220	25340	5.61
Gorai.007G047500.1	RING-H2	Chr07	3312619	3314540	+	237	25511.3	6.23
Gorai.007G061100.1	RING-H2	Chr07	4312515	4313022	+	136	15467.7	4.48
Gorai.007G084400.1	RING-H2	Chr07	6026940	6027893	-	317	34823.6	7.28
Gorai.007G096300.1	RING-H2	Chr07	7086629	7089238	+	379	42935.8	4.9
Gorai.007G101200.1	RING-H2	Chr07	7514227	7518233	-	189	20953.1	4.14
Gorai.007G101700.1	RING-H2	Chr07	7543864	7545168	-	168	19444.3	4.61
Gorai.007G103300.1	RING-H2	Chr07	7718030	7723956	-	550	60828.6	8.31
Gorai.007G103900.1	RING-H2	Chr07	7781781	7783851	+	183	19910.7	5.69
Gorai.007G127200.1	RING-H2	Chr07	10136099	10136863	-	254	27638.6	8.15
Gorai.007G145400.1	RING-H2	Chr07	12225339	12227765	-	338	38405.5	5.26
Gorai.007G165000.1	RING-H2	Chr07	14529594	14531416	+	134	15029.9	4.51
Gorai.007G166700.1	RING-H2	Chr07	14801842	14806840	+	953	107831	5.92
Gorai.007G190700.1	RING-H2	Chr07	18690454	18692604	+	235	25596.3	4.88
Gorai.007G193300.1	RING-H2	Chr07	18961383	18964734	-	298	32799.8	8.08
Gorai.007G194200.1	RING-H2	Chr07	19210811	19211395	-	194	22181.2	6.5
Gorai.007G214900.1	RING-H2	Chr07	23664904	23667374	-	652	71457.8	9.46
Gorai.007G215000.1	RING-H2	Chr07	23713751	23716147	-	639	69840.1	5.86
Gorai.007G235700.1	RING-H2	Chr07	31347112	31348558	+	274	31017.1	6.1
Gorai.007G264700.1	RING-H2	Chr07	43916885	43917832	-	315	34725.6	4.38
Gorai.007G267000.1	RING-H2	Chr07	44622917	44628177	-	454	50294.3	9.56
Gorai.007G294700.1	RING-H2	Chr07	50479817	50480503	-	228	25792.3	4.67
Gorai.007G294900.1	RING-H2	Chr07	50535719	50537350	+	429	47967.1	9.15
Gorai.007G295000.1	RING-H2	Chr07	50544243	50545622	+	371	41825.2	8.33
Gorai.007G300400.1	RING-H2	Chr07	51270000	51273697	+	435	46880.6	6.5
Gorai.007G325600.1	RING-H2	Chr07	54524212	54527522	+	531	58982.7	6.63
Gorai.007G363500.1	RING-H2	Chr07	59509591	59510259	-	170	18265.5	4.48
Gorai.008G016600.1	RING-H2	Chr08	1899785	1901955	+	390	43303.9	5.47
Gorai.008G021100.1	RING-H2	Chr08	2398808	2401996	+	262	29656.4	7.03
Gorai.008G024100.1	RING-H2	Chr08	2771440	2777560	+	728	78121.1	5.88
Gorai.008G030700.1	RING-H2	Chr08	3671068	3674277	+	403	43643.1	8.55
Gorai.008G050200.1	RING-H2	Chr08	7066493	7066960	-	155	16865.4	8.1
Gorai.008G050600.1	RING-H2	Chr08	7104048	7104530	-	160	17560.2	7.81
Gorai.008G062100.1	RING-H2	Chr08	9913495	9915660	+	235	25497.1	4.72
Gorai.008G077400.1	RING-H2	Chr08	14395105	14398441	-	571	62644.6	7.43
Gorai.008G091200.1	RING-H2	Chr08	22014377	22016023	+	379	41873.1	6.87
Gorai.008G109100.1	RING-H2	Chr08	33985399	33988553	-	341	38400.2	6.09
Gorai.008G111300.1	RING-H2	Chr08	34245910	34247454	+	364	39457.9	5.92
Gorai.008G116700.1	RING-H2	Chr08	35064773	35066159	+	168	18940.7	7.64
Gorai.008G119400.1	RING-H2	Chr08	35546366	35547330	-	199	21948	6.1
Gorai.008G120600.1	RING-H2	Chr08	35713448	35714642	+	170	19362.1	4.48
Gorai.008G125000.1	RING-H2	Chr08	36437503	36441662	-	381	42172.7	5.85
Gorai.008G131400.1	RING-H2	Chr08	37682398	37682883	-	161	18515.7	4.32
Gorai.008G147900.1	RING-H2	Chr08	40152537	40156066	-	331	35889	4.49
Gorai.008G153700.1	RING-H2	Chr08	41213473	41214156	-	227	26384.2	6.37
Gorai.008G182200.1	RING-H2	Chr08	46009098	46009856	+	252	29345.6	10.12
Gorai.008G190100.1	RING-H2	Chr08	47290641	47300447	+	1261	144253	6.44
Gorai.008G216500.1	RING-H2	Chr08	50347258	50353298	+	586	65367.2	6.95
Gorai.008G225700.1	RING-H2	Chr08	51224301	51225306	+	311	35046.2	5.26
Gorai.008G225900.1	RING-H2	Chr08	51247575	51249206	-	360	40245.3	6.86
Gorai.008G244300.1	RING-H2	Chr08	52961584	52964428	+	381	42894.6	5.3
Gorai.008G248100.1	RING-H2	Chr08	53218149	53221946	-	211	22977.3	4.19
Gorai.009G009400.1	RING-H2	Chr09	765302	765907	-	156	17216.9	6.45
Gorai.009G011400.1	RING-H2	Chr09	943537	947311	+	451	48969.5	7.55
Gorai.009G014600.1	RING-H2	Chr09	1177987	1180818	+	223	24885.7	9.77
Gorai.009G067800.1	RING-H2	Chr09	4823006	4827800	+	552	60264	5.95
Gorai.009G072700.1	RING-H2	Chr09	5179246	5187331	+	250	28839.7	6.07
Gorai.009G081600.1	RING-H2	Chr09	5917592	5922350	-	387	41809.5	5.15
Gorai.009G089200.1	RING-H2	Chr09	6514786	6516186	+	251	28038.5	7.45
Gorai.009G125800.1	RING-H2	Chr09	9467784	9472393	-	432	49578.7	5.6
Gorai.009G148100.1	RING-H2	Chr09	11252424	11254364	-	294	31907.8	6.6
Gorai.009G148200.1	RING-H2	Chr09	11272239	11272619	-	126	14137.8	8.84
Gorai.009G191600.1	RING-H2	Chr09	14753195	14754379	+	164	18680.8	9.75
Gorai.009G191900.1	RING-H2	Chr09	14773823	14775491	-	163	17505.3	6.84
Gorai.009G199100.1	RING-H2	Chr09	15395425	15399373	-	438	48246.6	9
Gorai.009G213900.1	RING-H2	Chr09	16601106	16606651	-	701	75820	6.96
Gorai.009G233100.1	RING-H2	Chr09	18403907	18405007	-	366	40918.7	4.54
Gorai.009G246100.1	RING-H2	Chr09	19809117	19809813	-	168	18953.4	4.31
Gorai.009G246500.1	RING-H2	Chr09	19855131	19855859	+	242	27558	4.91
Gorai.009G247100.1	RING-H2	Chr09	19918558	19918988	-	129	14733.5	4.6
Gorai.009G247300.1	RING-H2	Chr09	19924076	19928911	-	526	59456.5	4.58
Gorai.009G247300.1	RING-H2	Chr09	19924076	19928911	-	526	59456.5	4.58
Gorai.009G247800.1	RING-H2	Chr09	19975208	19975987	-	212	24212	3.75
Gorai.009G283600.1	RING-H2	Chr09	24110955	24111563	-	202	23447.3	4.08
Gorai.009G289500.1	RING-H2	Chr09	24877762	24883729	-	439	47719	8.78
Gorai.009G304700.1	RING-H2	Chr09	27513306	27519513	-	227	25580.2	8.02
Gorai.009G316500.1	RING-H2	Chr09	29882228	29882896	+	222	25541.9	4.29
Gorai.009G330000.1	RING-H2	Chr09	33839374	33842090	+	359	39475.2	4.77
Gorai.009G342500.1	RING-H2	Chr09	39973987	39977030	+	253	29201.9	8.47
Gorai.009G343100.1	RING-H2	Chr09	40223153	40224432	+	163	17734.5	7.17
Gorai.009G353400.1	RING-H2	Chr09	45760086	45760433	+	101	11728.3	5.63
Gorai.009G389600.1	RING-H2	Chr09	52706298	52706774	-	158	18159.3	7.62
Gorai.009G411300.1	RING-H2	Chr09	62201201	62204273	-	270	29683.6	7.02
Gorai.009G413400.1	RING-H2	Chr09	63183183	63186479	+	283	32692.1	6.85
Gorai.009G421800.1	RING-H2	Chr09	65894930	65895766	-	278	31355.4	7.65
Gorai.009G425900.1	RING-H2	Chr09	66804349	66805047	-	232	26756.5	5.27
Gorai.009G438200.1	RING-H2	Chr09	68863366	68866052	-	253	28233.8	6.39
Gorai.010G001400.1	RING-H2	Chr10	51695	52965	+	196	21520	7.62
Gorai.010G001500.1	RING-H2	Chr10	59613	60709	-	164	17527	6.49
Gorai.010G021500.1	RING-H2	Chr10	1689590	1693949	+	734	80092	6.89
Gorai.010G050800.1	RING-H2	Chr10	5729814	5730497	-	219	25001.5	6.59
Gorai.010G052000.1	RING-H2	Chr10	5997576	5998447	-	209	23613.1	3.59
Gorai.010G056600.1	RING-H2	Chr10	6434138	6439536	-	538	58681.8	5.45
Gorai.010G074800.1	RING-H2	Chr10	10626623	10628417	-	414	47423.4	7.74
Gorai.010G076400.1	RING-H2	Chr10	10986914	10987258	-	114	12678.2	6.21
Gorai.010G094400.1	RING-H2	Chr10	15563956	15565964	-	314	34799.8	4.86
Gorai.010G122800.1	RING-H2	Chr10	25218777	25223552	+	552	60308	7.7
Gorai.010G139500.1	RING-H2	Chr10	33409368	33410197	-	196	22152.7	5.65
Gorai.010G172900.1	RING-H2	Chr10	50339316	50340357	+	121	13886.4	8.5
Gorai.010G195900.1	RING-H2	Chr10	55680326	55681506	+	199	22922.1	7.52
Gorai.010G215700.1	RING-H2	Chr10	58370018	58370825	-	178	18794.3	7.1
Gorai.010G218600.1	RING-H2	Chr10	58738405	58738980	-	191	20781.8	7.38
Gorai.010G227900.1	RING-H2	Chr10	59975706	59980361	+	420	46089.3	6.08
Gorai.010G247300.1	RING-H2	Chr10	61576319	61579534	-	538	59565.3	8.54
Gorai.011G032600.1	RING-H2	Chr11	2425784	2426984	-	223	25076.2	6.03
Gorai.011G054600.1	RING-H2	Chr11	4300901	4301248	+	115	13102.2	6.49
Gorai.011G054700.1	RING-H2	Chr11	4305212	4306037	+	121	13656.1	8.67
Gorai.011G054800.1	RING-H2	Chr11	4315440	4316303	+	287	31357	6.09
Gorai.011G078300.1	RING-H2	Chr11	7771377	7776268	-	420	45921.5	4.77
Gorai.011G127700.1	RING-H2	Chr11	18281090	18282457	-	196	21144.1	7.68
Gorai.011G161600.1	RING-H2	Chr11	30040319	30047630	+	860	96768.8	7.38
Gorai.011G186700.1	RING-H2	Chr11	44436144	44439015	-	268	31323.8	7.25
Gorai.011G200000.1	RING-H2	Chr11	48312597	48313301	+	205	22277.2	4.4
Gorai.011G209400.1	RING-H2	Chr11	50322307	50322936	+	209	22463.6	8.1
Gorai.011G239100.1	RING-H2	Chr11	56333528	56333944	+	138	15626	5.48
Gorai.011G239200.1	RING-H2	Chr11	56340588	56340980	+	130	14742.1	6.08
Gorai.011G256700.1	RING-H2	Chr11	58588656	58592615	+	174	19834.2	6.12
Gorai.011G266800.1	RING-H2	Chr11	59859039	59862070	-	273	30113.1	6.86
Gorai.011G292000.1	RING-H2	Chr11	62323351	62324274	+	155	17373.9	6.76
Gorai.012G030900.1	RING-H2	Chr12	3792517	3793164	-	215	23671.1	7.95
Gorai.012G031300.1	RING-H2	Chr12	3823954	3824568	-	204	22332.3	6.6
Gorai.012G053500.1	RING-H2	Chr12	6988555	6989090	-	111	12137.7	4.62
Gorai.012G071400.1	RING-H2	Chr12	10539979	10541968	+	332	36697.7	7.69
Gorai.012G081400.1	RING-H2	Chr12	13327876	13328878	+	154	18098.2	8.36
Gorai.012G103200.1	RING-H2	Chr12	23011918	23013321	+	296	32571.6	6.73
Gorai.012G105100.1	RING-H2	Chr12	23596133	23598256	-	369	41122.4	8.11
Gorai.012G121900.1	RING-H2	Chr12	27829705	27840767	+	1238	139481	5.8
Gorai.012G126100.1	RING-H2	Chr12	29082976	29085740	-	303	34573.8	6.81
Gorai.012G134900.1	RING-H2	Chr12	30712214	30716439	+	338	36709.8	4.29
Gorai.012G143100.1	RING-H2	Chr12	31684336	31686428	+	366	41059.5	6.19
Gorai.012G149900.1	RING-H2	Chr12	32384811	32389977	+	717	77466.1	5.67
Gorai.012G160800.1	RING-H2	Chr12	33314282	33315991	+	202	22645.3	4.74
Gorai.013G021800.1	RING-H2	Chr13	1532332	1533783	-	362	40119.7	7.88
Gorai.013G034900.1	RING-H2	Chr13	2699247	2703326	-	436	47832.9	9.39
Gorai.013G045200.1	RING-H2	Chr13	3956576	3963934	-	732	78781	5.93
Gorai.013G049100.1	RING-H2	Chr13	4424586	4428522	-	302	33586.8	8.7
Gorai.013G068800.1	RING-H2	Chr13	7966373	7969837	-	339	36847.8	4.39
Gorai.013G085100.1	RING-H2	Chr13	12427074	12427787	+	212	24544	5.93
Gorai.013G085200.1	RING-H2	Chr13	12559071	12559731	+	190	21951.1	7.96
Gorai.013G085300.1	RING-H2	Chr13	12635618	12636715	+	219	25405.1	6.98
Gorai.013G086200.1	RING-H2	Chr13	12839697	12840706	+	208	23697.4	4.51
Gorai.013G087000.1	RING-H2	Chr13	13221757	13228959	-	742	81014.3	8.03
Gorai.013G096200.1	RING-H2	Chr13	16197587	16198580	-	198	22178.6	5.25
Gorai.013G101800.1	RING-H2	Chr13	18832278	18833097	+	142	16368.7	5.89
Gorai.013G117700.1	RING-H2	Chr13	29048251	29050436	-	330	36135	4.54
Gorai.013G126200.1	RING-H2	Chr13	32731209	32735153	+	436	46963.9	6.72
Gorai.013G150600.1	RING-H2	Chr13	41086521	41088789	-	366	42222.4	8.4
Gorai.013G159600.1	RING-H2	Chr13	43630948	43632708	+	233	25768.8	7.29
Gorai.013G172300.1	RING-H2	Chr13	45901785	45905771	+	526	57747.1	6.65
Gorai.013G192600.1	RING-H2	Chr13	49377527	49378989	+	338	36910.8	4.59
Gorai.013G199300.1	RING-H2	Chr13	50965136	50966218	+	360	40127.5	4.59
Gorai.013G204400.1	RING-H2	Chr13	51553043	51554589	+	382	41800.5	7.5
Gorai.013G205600.1	RING-H2	Chr13	51643429	51647675	+	433	46862.4	6.43
Gorai.013G212300.1	RING-H2	Chr13	52473815	52477443	-	482	52988.9	6.08
Gorai.013G230100.1	RING-H2	Chr13	54873003	54873702	+	112	12280.7	5.04
Gorai.013G230200.1	RING-H2	Chr13	54874759	54875267	-	110	11846.1	4.99
Gorai.013G230600.1	RING-H2	Chr13	54910676	54911788	-	370	41823.9	8.57
Gorai.013G236300.1	RING-H2	Chr13	55428297	55431271	-	221	24413.4	9.92
Gorai.013G237500.1	RING-H2	Chr13	55544292	55546205	-	185	21269.1	8.64
Gorai.013G238000.1	RING-H2	Chr13	55580659	55586322	-	315	36173.9	6.84
Gorai.013G238400.1	RING-H2	Chr13	55614224	55618732	-	468	51020.4	7.85
Gorai.013G242500.1	RING-H2	Chr13	56163613	56164988	-	332	36881.9	8
Gorai.013G245300.1	RING-H2	Chr13	56421543	56423221	+	342	38192.7	4.7
Gorai.013G263100.1	RING-H2	Chr13	57680207	57684079	+	275	30603.3	6.12
Gorai.013G271800.1	RING-H2	Chr13	58238886	58239329	-	147	15503.7	4.68
Gorai.N019000.1	RING-H2	scaffold_230	908	4159	+	288	32067.1	6.57
Gorai.001G020700.1	RING-HCa	Chr01	1979552	1983024	+	394	43509.8	7.39
Gorai.001G066400.1	RING-HCa	Chr01	6658929	6662805	+	741	81891.2	8.18
Gorai.001G079100.1	RING-HCa	Chr01	8227202	8235821	+	484	55840	6.33
Gorai.001G117600.1	RING-HCa	Chr01	14179976	14188028	+	842	95350.6	4.4
Gorai.001G187400.1	RING-HCa	Chr01	30002659	30004411	+	321	35237.3	4.57
Gorai.001G188100.1	RING-HCa	Chr01	30144238	30147744	+	207	22717.8	9.25
Gorai.001G233400.1	RING-HCa	Chr01	47051652	47052800	-	332	36319.8	5
Gorai.001G238400.1	RING-HCa	Chr01	47655610	47661110	-	678	75065.1	7.84
Gorai.001G238500.1	RING-HCa	Chr01	47672100	47673924	-	234	25838.1	7.61
Gorai.001G266800.1	RING-HCa	Chr01	54398688	54401318	+	448	49905.5	5.44
Gorai.002G002800.1	RING-HCa	Chr02	149946	151365	-	217	24491.9	7.48
Gorai.002G007200.1	RING-HCa	Chr02	452388	456627	-	210	23986	8.15
Gorai.002G018100.1	RING-HCa	Chr02	1223765	1226290	-	254	28361.1	7.44
Gorai.002G036500.1	RING-HCa	Chr02	2840895	2842484	+	311	34439.9	6.9
Gorai.002G071500.1	RING-HCa	Chr02	8324202	8326064	+	258	29127.7	6.58
Gorai.002G122300.1	RING-HCa	Chr02	17563086	17564805	-	256	29342.5	7.19
Gorai.002G129700.1	RING-HCa	Chr02	20189900	20191410	+	236	25696.9	7.84
Gorai.002G141900.1	RING-HCa	Chr02	25214972	25220651	+	1021	112960	8.36
Gorai.002G143900.1	RING-HCa	Chr02	26110071	26114779	+	863	98631.4	5.52
Gorai.002G155900.1	RING-HCa	Chr02	32682045	32684349	-	413	45616.6	5.73
Gorai.002G185700.1	RING-HCa	Chr02	49363952	49370463	-	339	37947	6.66
Gorai.002G198200.1	RING-HCa	Chr02	53630477	53632281	+	280	32001	5.11
Gorai.002G263500.1	RING-HCa	Chr02	62401744	62405413	-	479	53438.1	4.71
Gorai.003G027700.1	RING-HCa	Chr03	2501543	2505046	+	174	19758.3	4.28
Gorai.003G109100.1	RING-HCa	Chr03	33407996	33410757	-	253	29229.5	6.15
Gorai.003G179400.1	RING-HCa	Chr03	45111016	45112674	-	338	37158.4	7.98
Gorai.003G180700.1	RING-HCa	Chr03	45230169	45233549	-	712	79695.6	6.75
Gorai.004G036900.1	RING-HCa	Chr04	3011938	3017563	-	364	40355.3	7.52
Gorai.004G039600.1	RING-HCa	Chr04	3312565	3321215	-	876	100024	7.23
Gorai.004G054800.1	RING-HCa	Chr04	5226317	5231903	-	342	37812.6	8.7
Gorai.004G074300.1	RING-HCa	Chr04	8259958	8265188	-	433	47985.7	9.95
Gorai.004G093700.1	RING-HCa	Chr04	14017056	14027403	+	878	100733	4.84
Gorai.004G103100.1	RING-HCa	Chr04	19493408	19501749	-	497	53281.2	7.49
Gorai.004G132300.1	RING-HCa	Chr04	35937841	35948094	-	1301	142886	4.93
Gorai.004G165100.1	RING-HCa	Chr04	45934769	45944921	+	877	100312	6.54
Gorai.004G173300.1	RING-HCa	Chr04	47475849	47481236	+	360	40492.8	8.52
Gorai.004G190300.1	RING-HCa	Chr04	50630185	50632128	+	336	37437.8	7.73
Gorai.004G226100.1	RING-HCa	Chr04	56065945	56067741	-	294	31927.9	4.67
Gorai.004G242700.1	RING-HCa	Chr04	58036138	58038487	-	372	41606.9	6.86
Gorai.004G268600.1	RING-HCa	Chr04	60360672	60369071	-	408	44163.3	6.88
Gorai.005G001700.1	RING-HCa	Chr05	95134	101238	+	466	51786.7	7.52
Gorai.005G056100.1	RING-HCa	Chr05	5701378	5705440	+	889	98887.7	8.01
Gorai.005G088100.1	RING-HCa	Chr05	11606475	11611343	-	804	89157.7	5.49
Gorai.005G129300.1	RING-HCa	Chr05	31413828	31417159	-	354	39948.1	7.16
Gorai.005G131100.1	RING-HCa	Chr05	32166625	32171009	-	484	54577.5	4.47
Gorai.005G131100.1	RING-HCa	Chr05	32166625	32171009	-	484	54577.5	4.47
Gorai.005G137100.1	RING-HCa	Chr05	35497500	35505536	+	926	104615	8.64
Gorai.005G137800.1	RING-HCa	Chr05	35652327	35658735	+	469	53674.2	7.51
Gorai.005G144000.1	RING-HCa	Chr05	39072503	39074274	+	263	29735.3	8.35
Gorai.005G175700.1	RING-HCa	Chr05	51517092	51520610	-	439	48918.5	5.92
Gorai.005G202000.1	RING-HCa	Chr05	57860210	57862722	+	261	29418.9	5.92
Gorai.005G254300.1	RING-HCa	Chr05	63189725	63190887	+	222	25328.6	4.65
Gorai.005G268800.1	RING-HCa	Chr05	64063040	64067484	-	901	101870	5.49
Gorai.006G034900.1	RING-HCa	Chr06	9247134	9250751	+	466	51545.8	5.28
Gorai.006G037700.1	RING-HCa	Chr06	10564186	10566016	+	366	41281.9	9.35
Gorai.006G053800.1	RING-HCa	Chr06	19377882	19386431	+	374	41819	5.88
Gorai.006G063200.1	RING-HCa	Chr06	23309980	23318919	-	494	56117.5	6.67
Gorai.006G086900.1	RING-HCa	Chr06	32122920	32126229	+	249	29227.4	7.62
Gorai.006G092000.1	RING-HCa	Chr06	32871948	32873713	-	273	30805.3	7.59
Gorai.006G104000.1	RING-HCa	Chr06	34617802	34626119	-	832	94273.9	4.63
Gorai.006G124000.1	RING-HCa	Chr06	37577485	37581436	+	248	28070.2	6.84
Gorai.006G143500.1	RING-HCa	Chr06	40152707	40154893	+	414	46541.1	5.17
Gorai.006G167300.1	RING-HCa	Chr06	42699236	42702333	+	363	40541.9	6.5
Gorai.006G192700.1	RING-HCa	Chr06	44974745	44979024	+	658	73168.8	7.19
Gorai.006G221600.1	RING-HCa	Chr06	47421277	47426219	+	498	56646.7	4.37
Gorai.006G221600.1	RING-HCa	Chr06	47421277	47426219	+	498	56646.7	4.37
Gorai.006G248800.1	RING-HCa	Chr06	49317977	49323365	-	1112	126264	7.89
Gorai.006G256200.1	RING-HCa	Chr06	49843911	49848624	+	879	96931.9	7.21
Gorai.007G001300.1	RING-HCa	Chr07	136227	138341	+	271	31429.3	6.77
Gorai.007G004600.1	RING-HCa	Chr07	367033	371873	+	685	76345.8	6.68
Gorai.007G004600.1	RING-HCa	Chr07	367033	371873	+	685	76345.8	6.68
Gorai.007G074400.1	RING-HCa	Chr07	5268148	5270780	-	378	42562.9	10.05
Gorai.007G087200.1	RING-HCa	Chr07	6255282	6262639	-	904	103626	6.72
Gorai.007G142500.1	RING-HCa	Chr07	11874517	11880555	+	430	48138	9.44
Gorai.007G146700.1	RING-HCa	Chr07	12385643	12390322	+	501	54559.2	6.71
Gorai.007G154100.1	RING-HCa	Chr07	13168268	13171999	+	422	47359.2	5.65
Gorai.007G154100.1	RING-HCa	Chr07	13168268	13171999	+	422	47359.2	5.65
Gorai.007G155500.1	RING-HCa	Chr07	13366715	13368852	+	362	39709.7	4.52
Gorai.007G156200.1	RING-HCa	Chr07	13429105	13432919	+	209	23005.8	8.71
Gorai.007G170000.1	RING-HCa	Chr07	15311739	15321044	+	723	81788	7.53
Gorai.007G170200.1	RING-HCa	Chr07	15334596	15335945	-	217	24158.6	8.26
Gorai.007G278000.1	RING-HCa	Chr07	47566585	47571009	+	444	49445.6	9.66
Gorai.007G303700.1	RING-HCa	Chr07	51735403	51739289	+	802	90592.4	5.13
Gorai.007G362400.1	RING-HCa	Chr07	59420691	59422859	+	421	46884.6	4.91
Gorai.007G362900.1	RING-HCa	Chr07	59439972	59444211	-	339	39088.1	8.21
Gorai.007G374000.1	RING-HCa	Chr07	60619671	60622601	+	351	39374.1	6.39
Gorai.008G006200.1	RING-HCa	Chr08	767962	772046	+	837	92786.4	7.37
Gorai.008G052000.1	RING-HCa	Chr08	7321628	7325583	+	1008	114029	4.58
Gorai.008G069900.1	RING-HCa	Chr08	11728567	11730350	+	226	24584.8	7.22
Gorai.008G094400.1	RING-HCa	Chr08	24949661	24957111	+	403	44829.8	4.84
Gorai.008G145700.1	RING-HCa	Chr08	39832061	39834216	+	324	37083	8.4
Gorai.008G149000.1	RING-HCa	Chr08	40306229	40325454	-	4789	535876	5.5
Gorai.008G154600.1	RING-HCa	Chr08	41352596	41359902	+	486	55364.9	5.01
Gorai.008G159600.1	RING-HCa	Chr08	42513919	42517472	+	338	37765.5	6.42
Gorai.008G162800.1	RING-HCa	Chr08	43053968	43056163	-	283	32573.5	7.73
Gorai.008G210800.1	RING-HCa	Chr08	49686982	49690242	-	677	75555.8	8.18
Gorai.008G227600.1	RING-HCa	Chr08	51377061	51380841	+	717	80036.8	6.13
Gorai.008G229800.1	RING-HCa	Chr08	51597276	51599403	+	335	37210.3	7.97
Gorai.008G288700.1	RING-HCa	Chr08	56375126	56379749	-	665	74160	7.17
Gorai.009G089300.1	RING-HCa	Chr09	6516331	6523861	-	803	90985.5	4.48
Gorai.009G092000.1	RING-HCa	Chr09	6721358	6724539	-	517	58165.4	6.45
Gorai.009G092300.1	RING-HCa	Chr09	6750091	6752516	+	243	28268.5	7.61
Gorai.009G150800.1	RING-HCa	Chr09	11468914	11471226	-	335	37030.7	6.82
Gorai.009G170000.1	RING-HCa	Chr09	13106891	13108720	+	238	26834.2	6.82
Gorai.009G182400.1	RING-HCa	Chr09	14041235	14042569	-	178	19374	7.18
Gorai.009G213200.1	RING-HCa	Chr09	16555472	16557922	-	342	38636.4	4.83
Gorai.009G265000.1	RING-HCa	Chr09	21934629	21937940	-	185	20883.3	8.1
Gorai.009G269400.1	RING-HCa	Chr09	22473587	22474948	-	262	29680.7	7.6
Gorai.009G308200.1	RING-HCa	Chr09	28310364	28316103	-	852	97985.7	5.28
Gorai.009G335200.1	RING-HCa	Chr09	35506157	35511570	-	468	51722	6.32
Gorai.009G355400.1	RING-HCa	Chr09	46412698	46414354	+	292	33119.8	7.82
Gorai.009G390700.1	RING-HCa	Chr09	52980173	52981398	+	251	28330.7	6.29
Gorai.009G418300.1	RING-HCa	Chr09	65018988	65022105	+	363	40546.7	6.69
Gorai.010G012500.1	RING-HCa	Chr10	964984	966492	+	238	26236.5	7.47
Gorai.010G097000.1	RING-HCa	Chr10	16533676	16537574	+	573	65307.3	8.95
Gorai.010G140400.1	RING-HCa	Chr10	33834818	33836939	+	270	30644.6	8.69
Gorai.010G155500.1	RING-HCa	Chr10	42888133	42893576	+	487	54530.4	6.21
Gorai.010G169200.1	RING-HCa	Chr10	49113624	49115125	+	333	36909.1	6.59
Gorai.010G184800.1	RING-HCa	Chr10	53566676	53567777	+	184	20121.7	7.08
Gorai.010G208800.1	RING-HCa	Chr10	57517460	57523838	-	365	39679.7	5.07
Gorai.010G229600.1	RING-HCa	Chr10	60128504	60132920	-	345	39898.7	9.57
Gorai.011G011200.1	RING-HCa	Chr11	797834	803731	+	675	75492.1	7.18
Gorai.011G021100.1	RING-HCa	Chr11	1489784	1492242	+	303	33907.6	8.24
Gorai.011G026400.1	RING-HCa	Chr11	1956315	1960354	+	247	28950.8	6.76
Gorai.011G027500.1	RING-HCa	Chr11	2018441	2021127	-	237	26865.2	7.26
Gorai.011G049400.1	RING-HCa	Chr11	3868126	3869847	+	315	34988.3	7.04
Gorai.011G059000.1	RING-HCa	Chr11	4746510	4749191	-	386	43141.4	8.54
Gorai.011G088400.1	RING-HCa	Chr11	9228335	9233856	-	740	81944.5	7.35
Gorai.011G111800.1	RING-HCa	Chr11	13734036	13745037	+	1274	143613	6.15
Gorai.011G174600.1	RING-HCa	Chr11	39835453	39839855	+	500	53946.6	6.77
Gorai.011G187800.1	RING-HCa	Chr11	44722085	44723869	+	296	34517.3	9.92
Gorai.011G206500.1	RING-HCa	Chr11	49795790	49814474	+	1767	199648	7.34
Gorai.011G216900.1	RING-HCa	Chr11	52215816	52229588	-	1653	181247	6
Gorai.012G018700.1	RING-HCa	Chr12	2219468	2233238	-	1656	181008	5.9
Gorai.012G045500.1	RING-HCa	Chr12	5687863	5702698	-	471	53778.4	7.12
Gorai.012G065700.1	RING-HCa	Chr12	9290633	9294507	+	480	53185.8	6.05
Gorai.012G113300.1	RING-HCa	Chr12	25976599	25979430	-	243	28284.4	8.54
Gorai.012G129300.1	RING-HCa	Chr12	29761383	29763172	+	238	26760.3	7.29
Gorai.012G154300.1	RING-HCa	Chr12	32844870	32855236	+	1080	119305	5.92
Gorai.012G174000.1	RING-HCa	Chr12	34361839	34365778	+	250	28792.8	6.04
Gorai.013G001200.1	RING-HCa	Chr13	68544	73180	-	863	96211	8.95
Gorai.013G033200.1	RING-HCa	Chr13	2525341	2535781	+	1092	121250	5.96
Gorai.013G041100.1	RING-HCa	Chr13	3355157	3357828	-	216	24854.8	8.19
Gorai.013G104800.1	RING-HCa	Chr13	20678300	20683442	-	429	47844.6	9.22
Gorai.013G127600.1	RING-HCa	Chr13	33222524	33226862	+	886	100713	4.85
Gorai.013G146400.1	RING-HCa	Chr13	40172601	40176263	-	413	45536.3	7.92
Gorai.013G174500.1	RING-HCa	Chr13	46317032	46321645	+	447	49808.6	6.9
Gorai.013G206200.1	RING-HCa	Chr13	51691797	51695445	+	801	90115.9	5.31
Gorai.013G253900.1	RING-HCa	Chr13	57099848	57102754	-	246	28186.3	5.11
Gorai.013G258600.1	RING-HCa	Chr13	57397754	57406240	-	1037	115472	7.53
Gorai.013G260400.1	RING-HCa	Chr13	57516511	57519172	+	249	29054.9	6.36
Gorai.001G105000.1	RING-HCb	Chr01	11799452	11800087	+	198	22339.3	6.38
Gorai.009G150700.1	RING-HCb	Chr09	11426560	11430723	-	520	59530.5	4.47
Gorai.010G151100.1	RING-HCb	Chr10	40671899	40680492	+	1325	146143	5.17
Gorai.012G136000.1	RING-HCb	Chr12	30913260	30920633	-	1038	114763	7.05
Gorai.003G035500.1	RING-S/T	Chr03	3607725	3611603	+	381	43017.4	7.2
Gorai.008G042600.1	RING-S/T	Chr08	5698995	5704905	-	385	43725.5	7.52
Gorai.001G084900.1	RING-v	Chr01	9031916	9034680	-	267	30463.8	6.31
Gorai.001G203200.1	RING-v	Chr01	39348813	39352378	-	275	31139.3	6.7
Gorai.002G026800.1	RING-v	Chr02	2021541	2026526	+	423	46029.4	8.05
Gorai.002G181200.1	RING-v	Chr02	47594022	47597455	+	265	30217.4	6.59
Gorai.002G248600.1	RING-v	Chr02	61276738	61280246	+	514	56562.1	7.13
Gorai.003G073200.1	RING-v	Chr03	17453505	17456775	+	311	33828.5	6.59
Gorai.003G141100.1	RING-v	Chr03	40425237	40428693	+	502	55686.2	8.84
Gorai.004G228500.1	RING-v	Chr04	56302881	56306747	+	514	56512.2	9.72
Gorai.005G141600.1	RING-v	Chr05	38481225	38484881	-	277	30443.2	4.67
Gorai.005G163500.1	RING-v	Chr05	47523833	47526010	+	285	32478	6.34
Gorai.005G236600.1	RING-v	Chr05	61847520	61853751	-	1123	125088	5.96
Gorai.006G008500.1	RING-v	Chr06	1743859	1755080	-	490	53974.3	7.48
Gorai.006G089600.1	RING-v	Chr06	32581785	32583017	+	211	22965.6	5.1
Gorai.006G179600.1	RING-v	Chr06	43695433	43697985	-	235	25690.2	6.17
Gorai.007G037500.1	RING-v	Chr07	2596572	2599386	-	354	38711	4.58
Gorai.007G123200.1	RING-v	Chr07	9771209	9773102	-	222	24873.4	5.31
Gorai.007G243100.1	RING-v	Chr07	35766315	35780358	-	322	36121.8	6.02
Gorai.008G140100.1	RING-v	Chr08	39088555	39094940	-	213	24244.4	4.62
Gorai.008G193100.1	RING-v	Chr08	47699752	47704747	-	286	31056.7	4.36
Gorai.008G261500.1	RING-v	Chr08	54218467	54222181	-	269	29309.1	5.59
Gorai.009G020600.1	RING-v	Chr09	1579702	1582415	-	305	34704.8	5.37
Gorai.009G106300.1	RING-v	Chr09	7716745	7721849	+	512	56217.8	10
Gorai.009G321200.1	RING-v	Chr09	31047875	31049757	-	206	22766	4.38
Gorai.010G142500.1	RING-v	Chr10	35876584	35884915	+	254	29304.2	4.7
Gorai.010G241500.1	RING-v	Chr10	61079239	61081802	-	293	32012.3	4.35
Gorai.011G038300.1	RING-v	Chr11	2864201	2867094	-	341	36772.3	4.2
Gorai.011G136400.1	RING-v	Chr11	20918705	20922149	-	253	28201.2	6.71
Gorai.011G184700.1	RING-v	Chr11	43943877	43947249	+	401	43976.5	8.2
Gorai.011G278400.1	RING-v	Chr11	61054329	61057010	-	199	21821.1	4.47
Gorai.012G109400.1	RING-v	Chr12	24579180	24581502	-	217	23482.6	4.74
Gorai.013G020500.1	RING-v	Chr13	1419548	1421553	+	224	24489.9	4.2
Gorai.013G045900.1	RING-v	Chr13	4025767	4032497	+	1124	125036	6.06
Gorai.013G085600.1	RING-v	Chr13	12740214	12743976	-	273	30018.6	4.72
Gorai.013G232700.1	RING-v	Chr13	55113651	55116934	+	330	37304	7.17

## Sheet: Table S2
Duplication pair	Duplication type	Ka/Ks
Ghir_A01G000250:Ghir_A01G016120	segmental duplication	0.19443
Ghir_A01G000250:Ghir_A03G022290	segmental duplication	0.282026
Ghir_A01G000250:Ghir_D01G000260	segmental duplication	0.328111
Ghir_A01G000250:Ghir_D01G017660	segmental duplication	0.20691
Ghir_A01G001490:Ghir_A03G018250	segmental duplication	0.150476
Ghir_A01G001490:Ghir_D01G001480	segmental duplication	0.416937
Ghir_A01G001490:Ghir_D02G019610	segmental duplication	0.151284
Ghir_A01G001780:Ghir_A03G017460	segmental duplication	0.310642
Ghir_A01G001780:Ghir_D01G001760	segmental duplication	0.267608
Ghir_A01G001780:Ghir_D02G018730	segmental duplication	0.320433
Ghir_A01G001780:Ghir_D04G015550	segmental duplication	0.165754
Ghir_A01G002660:Ghir_D01G002590	segmental duplication	0.220684
Ghir_A01G002660:Ghir_D10G017670	segmental duplication	0.313227
Ghir_A01G002840:Ghir_D01G002800	segmental duplication	0.446766
Ghir_A01G003420:Ghir_D01G003430	segmental duplication	0.135757
Ghir_A01G003420:Ghir_D05G034080	segmental duplication	0.177557
Ghir_A01G005490:Ghir_D01G005690	segmental duplication	0.116603
Ghir_A01G005560:Ghir_A04G003020	segmental duplication	0.306085
Ghir_A01G005560:Ghir_A10G002210	segmental duplication	0.216721
Ghir_A01G005560:Ghir_D05G036580	segmental duplication	0.35296
Ghir_A01G007090:Ghir_A13G014420	segmental duplication	0.255946
Ghir_A01G007090:Ghir_D01G007390	segmental duplication	0.143375
Ghir_A01G007090:Ghir_D05G037810	segmental duplication	0.363051
Ghir_A01G007090:Ghir_D13G015110	segmental duplication	0.251564
Ghir_A01G008580:Ghir_D01G009040	segmental duplication	1.0243
Ghir_A01G008590:Ghir_D01G009050	segmental duplication	0.442144
Ghir_A01G009380:Ghir_D01G009800	segmental duplication	0.436579
Ghir_A01G009820:Ghir_A05G025970	segmental duplication	0.303494
Ghir_A01G009820:Ghir_A06G000200	segmental duplication	0.475692
Ghir_A01G009820:Ghir_D01G010580	segmental duplication	NaN
Ghir_A01G009820:Ghir_D05G026000	segmental duplication	0.294356
Ghir_A01G010490:Ghir_A06G001150	segmental duplication	0.118744
Ghir_A01G010490:Ghir_D01G011510	segmental duplication	0.452678
Ghir_A01G010490:Ghir_D03G001730	segmental duplication	NaN
Ghir_A01G010490:Ghir_D06G001000	segmental duplication	0.101681
Ghir_A01G011640:Ghir_D01G012720	segmental duplication	0.481365
Ghir_A01G012660:Ghir_A09G013740	segmental duplication	0.340406
Ghir_A01G012660:Ghir_D09G013220	segmental duplication	0.302823
Ghir_A01G014290:Ghir_A03G013250	segmental duplication	0.174177
Ghir_A01G014290:Ghir_D01G015260	segmental duplication	0.495756
Ghir_A01G014290:Ghir_D02G014460	segmental duplication	0.163287
Ghir_A01G014290:Ghir_D05G031780	segmental duplication	0.231295
Ghir_A01G014740:Ghir_A03G013940	segmental duplication	0.340062
Ghir_A01G014740:Ghir_D01G016010	segmental duplication	0.110383
Ghir_A01G014740:Ghir_D02G015120	segmental duplication	0.484364
Ghir_A01G015180:Ghir_D01G016670	segmental duplication	0.169488
Ghir_A01G015520:Ghir_D01G016480	segmental duplication	0.2991
Ghir_A01G016120:Ghir_A03G022290	segmental duplication	0.227979
Ghir_A01G016120:Ghir_D01G000260	segmental duplication	0.18799
Ghir_A01G016120:Ghir_D01G017660	segmental duplication	0.206292
Ghir_A01G017410:Ghir_D01G018970	segmental duplication	0.296579
Ghir_A01G018120:Ghir_D01G019990	segmental duplication	0.469841
Ghir_A01G022150:Ghir_D01G023690	segmental duplication	0.304197
Ghir_A01G022890:Ghir_A13G015510	segmental duplication	0.260441
Ghir_A01G022890:Ghir_D01G005220	segmental duplication	0.48611
Ghir_A01G022890:Ghir_D13G016270	segmental duplication	0.260492
Ghir_A02G000140:Ghir_D02G000180	segmental duplication	0.345074
Ghir_A02G000420:Ghir_A10G015280	segmental duplication	0.186407
Ghir_A02G000420:Ghir_D02G000430	segmental duplication	0.678117
Ghir_A02G000420:Ghir_D10G012260	segmental duplication	0.192086
Ghir_A02G002670:Ghir_A09G021150	segmental duplication	0.50259
Ghir_A02G002670:Ghir_D09G020550	segmental duplication	0.508254
Ghir_A02G002670:Ghir_D10G015400	segmental duplication	0.537987
Ghir_A02G003960:Ghir_A09G024050	segmental duplication	0.300251
Ghir_A02G003960:Ghir_A11G013780	segmental duplication	0.08788
Ghir_A02G003960:Ghir_D02G004290	segmental duplication	0.206393
Ghir_A02G003960:Ghir_D11G013820	segmental duplication	0.0645467
Ghir_A02G004630:Ghir_A09G024670	segmental duplication	0.229686
Ghir_A02G004630:Ghir_D02G004950	segmental duplication	0.447289
Ghir_A02G004790:Ghir_A10G010170	segmental duplication	0.119804
Ghir_A02G004790:Ghir_D10G017870	segmental duplication	0.121844
Ghir_A02G005550:Ghir_A10G017620	segmental duplication	0.33661
Ghir_A02G005550:Ghir_D02G005910	segmental duplication	0.502921
Ghir_A02G007540:Ghir_D02G007990	segmental duplication	0.303201
Ghir_A02G008200:Ghir_D02G008580	segmental duplication	0.303258
Ghir_A02G008800:Ghir_D02G009130	segmental duplication	0.612113
Ghir_A02G010160:Ghir_A12G025580	segmental duplication	0.38154
Ghir_A02G010160:Ghir_D03G009780	segmental duplication	0.114948
Ghir_A02G010160:Ghir_D12G025600	segmental duplication	0.353542
Ghir_A02G010780:Ghir_D03G009170	segmental duplication	0.961527
Ghir_A02G010780:Ghir_D08G012450	segmental duplication	0.287022
Ghir_A02G010790:Ghir_A12G024930	segmental duplication	0.284115
Ghir_A02G010790:Ghir_D03G009160	segmental duplication	0.521232
Ghir_A02G014820:Ghir_D03G004520	segmental duplication	0.19592
Ghir_A02G016210:Ghir_D03G003370	segmental duplication	0.126407
Ghir_A02G016210:Ghir_D10G010540	segmental duplication	0.165233
Ghir_A02G016960:Ghir_D03G002670	segmental duplication	0.303255
Ghir_A02G017830:Ghir_A12G006840	segmental duplication	0.0660026
Ghir_A02G017830:Ghir_D03G001730	segmental duplication	0.0993561
Ghir_A02G017830:Ghir_D12G006850	segmental duplication	0.0681684
Ghir_A02G018890:Ghir_D03G000690	segmental duplication	1.06895
Ghir_A02G018980:Ghir_A11G018150	segmental duplication	0.0908426
Ghir_A02G018980:Ghir_A12G006060	segmental duplication	0.0793106
Ghir_A02G018980:Ghir_D03G000590	segmental duplication	0.37712
Ghir_A02G018980:Ghir_D11G018230	segmental duplication	0.0954073
Ghir_A03G000100:Ghir_A08G015660	segmental duplication	0.347318
Ghir_A03G000720:Ghir_A12G022230	segmental duplication	0.100413
Ghir_A03G000720:Ghir_D03G018440	segmental duplication	0.220411
Ghir_A03G000720:Ghir_D12G022250	segmental duplication	0.110077
Ghir_A03G000880:Ghir_A08G016960	segmental duplication	0.193858
Ghir_A03G000880:Ghir_A12G022500	segmental duplication	0.170366
Ghir_A03G000880:Ghir_D08G017810	segmental duplication	0.177517
Ghir_A03G000880:Ghir_D12G022480	segmental duplication	0.175579
Ghir_A03G002240:Ghir_A12G023910	segmental duplication	0.212187
Ghir_A03G002240:Ghir_D03G016750	segmental duplication	0.422752
Ghir_A03G002240:Ghir_D12G023900	segmental duplication	0.206767
Ghir_A03G002570:Ghir_A08G019240	segmental duplication	0.211738
Ghir_A03G002570:Ghir_A12G024320	segmental duplication	0.430969
Ghir_A03G002570:Ghir_D03G016370	segmental duplication	0.832281
Ghir_A03G002570:Ghir_D08G020130	segmental duplication	0.235815
Ghir_A03G002570:Ghir_D12G024290	segmental duplication	0.382697
Ghir_A03G002910:Ghir_D03G016120	segmental duplication	0.194407
Ghir_A03G003240:Ghir_D03G015810	segmental duplication	0.257419
Ghir_A03G003500:Ghir_D03G015450	segmental duplication	0.142461
Ghir_A03G003510:Ghir_D03G015440	segmental duplication	0.185055
Ghir_A03G003600:Ghir_D03G015340	segmental duplication	0.229777
Ghir_A03G004150:Ghir_A05G010470	segmental duplication	0.299688
Ghir_A03G004150:Ghir_A08G020680	segmental duplication	0.271137
Ghir_A03G004150:Ghir_D03G014770	segmental duplication	0.555319
Ghir_A03G004150:Ghir_D05G010190	segmental duplication	0.298011
Ghir_A03G004150:Ghir_D08G021470	segmental duplication	0.257834
Ghir_A03G005310:Ghir_D13G024720	segmental duplication	0.122993
Ghir_A03G005320:Ghir_A07G010750	segmental duplication	0.245909
Ghir_A03G005320:Ghir_D03G013450	segmental duplication	0.420694
Ghir_A03G005320:Ghir_D07G010810	segmental duplication	0.218843
Ghir_A03G007320:Ghir_D03G011410	segmental duplication	0.58613
Ghir_A03G009270:Ghir_A05G020970	segmental duplication	0.341125
Ghir_A03G009270:Ghir_D02G009260	segmental duplication	0.688902
Ghir_A03G009270:Ghir_D06G001770	segmental duplication	0.362182
Ghir_A03G010550:Ghir_A09G021300	segmental duplication	0.440481
Ghir_A03G010550:Ghir_D02G012700	segmental duplication	0.32033
Ghir_A03G010550:Ghir_D09G020680	segmental duplication	0.407689
Ghir_A03G011020:Ghir_D02G011940	segmental duplication	0.55094
Ghir_A03G011070:Ghir_D02G012000	segmental duplication	0.162714
Ghir_A03G011440:Ghir_A12G017570	segmental duplication	0.348822
Ghir_A03G011440:Ghir_A13G007520	segmental duplication	0.234832
Ghir_A03G011440:Ghir_D02G012950	segmental duplication	0.295692
Ghir_A03G011440:Ghir_D12G017790	segmental duplication	0.318691
Ghir_A03G011440:Ghir_D12G019020	segmental duplication	0.0930215
Ghir_A03G011440:Ghir_D13G007760	segmental duplication	0.263721
Ghir_A03G011660:Ghir_D02G013170	segmental duplication	0.588414
Ghir_A03G013250:Ghir_D01G015260	segmental duplication	0.17288
Ghir_A03G013250:Ghir_D02G014460	segmental duplication	0.192954
Ghir_A03G013940:Ghir_D01G016010	segmental duplication	0.319134
Ghir_A03G013940:Ghir_D02G015120	segmental duplication	0.634538
Ghir_A03G017460:Ghir_A04G011190	segmental duplication	0.213671
Ghir_A03G017460:Ghir_D01G001760	segmental duplication	0.296373
Ghir_A03G017460:Ghir_D02G018730	segmental duplication	0.683466
Ghir_A03G017460:Ghir_D04G015550	segmental duplication	0.208359
Ghir_A03G018250:Ghir_D01G001480	segmental duplication	0.184511
Ghir_A03G018250:Ghir_D02G019610	segmental duplication	0.179483
Ghir_A03G018280:Ghir_A04G011720	segmental duplication	0.242076
Ghir_A03G018280:Ghir_A12G014340	segmental duplication	0.294454
Ghir_A03G018280:Ghir_A13G006120	segmental duplication	0.209857
Ghir_A03G018280:Ghir_D04G016060	segmental duplication	0.237857
Ghir_A03G018450:Ghir_A04G011840	segmental duplication	0.427268
Ghir_A03G018450:Ghir_D02G019810	segmental duplication	0.384273
Ghir_A03G018450:Ghir_D04G016160	segmental duplication	0.440949
Ghir_A03G018640:Ghir_D02G020000	segmental duplication	0.913055
Ghir_A03G020590:Ghir_A13G004060	segmental duplication	0.141452
Ghir_A03G020590:Ghir_D02G022020	segmental duplication	0.190114
Ghir_A03G020590:Ghir_D13G004200	segmental duplication	0.137594
Ghir_A03G022290:Ghir_D01G000260	segmental duplication	0.269281
Ghir_A03G022290:Ghir_D01G017660	segmental duplication	0.229568
Ghir_A03G022890:Ghir_A04G013990	segmental duplication	0.208501
Ghir_A03G022890:Ghir_D02G024330	segmental duplication	0.34261
Ghir_A03G022890:Ghir_D04G018450	segmental duplication	0.238605
Ghir_A04G003020:Ghir_D05G036580	segmental duplication	0.309546
Ghir_A04G005290:Ghir_D05G033910	segmental duplication	0.578807
Ghir_A04G007640:Ghir_D04G011670	segmental duplication	0.548867
Ghir_A04G007830:Ghir_D04G011920	segmental duplication	0.167521
Ghir_A04G008270:Ghir_A11G035050	segmental duplication	0.229843
Ghir_A04G008270:Ghir_D04G012320	segmental duplication	0.186094
Ghir_A04G008270:Ghir_D09G015370	segmental duplication	0.124007
Ghir_A04G008270:Ghir_D11G035900	segmental duplication	0.220121
Ghir_A04G008940:Ghir_A09G016560	segmental duplication	0.198059
Ghir_A04G008940:Ghir_D04G013090	segmental duplication	0.209251
Ghir_A04G009090:Ghir_A09G016290	segmental duplication	0.110584
Ghir_A04G009090:Ghir_D04G013230	segmental duplication	0.210372
Ghir_A04G009090:Ghir_D09G015770	segmental duplication	0.129292
Ghir_A04G009420:Ghir_D04G013630	segmental duplication	0.45952
Ghir_A04G009420:Ghir_D09G016550	segmental duplication	0.181828
Ghir_A04G010570:Ghir_D04G014800	segmental duplication	0.239911
Ghir_A04G010960:Ghir_D04G015210	segmental duplication	0.129258
Ghir_A04G011190:Ghir_D02G018730	segmental duplication	0.219648
Ghir_A04G011190:Ghir_D04G015550	segmental duplication	0.795319
Ghir_A04G011720:Ghir_A12G014340	segmental duplication	0.205837
Ghir_A04G011720:Ghir_A13G006120	segmental duplication	0.138848
Ghir_A04G011720:Ghir_D04G016060	segmental duplication	0.13099
Ghir_A04G011720:Ghir_D12G014510	segmental duplication	0.176235
Ghir_A04G011840:Ghir_D02G019810	segmental duplication	0.452957
Ghir_A04G011840:Ghir_D04G016160	segmental duplication	0.360424
Ghir_A04G012410:Ghir_A12G001600	segmental duplication	0.356441
Ghir_A04G012410:Ghir_D04G016830	segmental duplication	0.507685
Ghir_A04G012410:Ghir_D12G001630	segmental duplication	0.391197
Ghir_A04G013480:Ghir_D04G017880	segmental duplication	0.483496
Ghir_A04G013990:Ghir_D02G024330	segmental duplication	0.215871
Ghir_A04G013990:Ghir_D04G018450	segmental duplication	0.532744
Ghir_A05G000950:Ghir_D05G001080	segmental duplication	0.451159
Ghir_A05G001130:Ghir_A13G021700	segmental duplication	0.346332
Ghir_A05G001130:Ghir_D05G001270	segmental duplication	0.238857
Ghir_A05G001130:Ghir_D13G022510	segmental duplication	0.335028
Ghir_A05G001440:Ghir_D05G001600	segmental duplication	0.639162
Ghir_A05G001440:Ghir_D13G022320	segmental duplication	0.386042
Ghir_A05G001990:Ghir_A13G021120	segmental duplication	0.0957289
Ghir_A05G001990:Ghir_D05G002150	segmental duplication	0.325111
Ghir_A05G001990:Ghir_D13G021960	segmental duplication	0.0982716
Ghir_A05G006650:Ghir_A07G000160	segmental duplication	0.431157
Ghir_A05G006650:Ghir_D05G006720	segmental duplication	0.784151
Ghir_A05G006650:Ghir_D06G011720	segmental duplication	0.428422
Ghir_A05G007130:Ghir_D05G007220	segmental duplication	0.107733
Ghir_A05G007970:Ghir_A07G012130	segmental duplication	0.280849
Ghir_A05G007970:Ghir_A08G001180	segmental duplication	0.176177
Ghir_A05G007970:Ghir_D05G008040	segmental duplication	0.769774
Ghir_A05G007970:Ghir_D07G012210	segmental duplication	0.287877
Ghir_A05G007970:Ghir_D08G001190	segmental duplication	0.175127
Ghir_A05G008780:Ghir_A07G011270	segmental duplication	0.268205
Ghir_A05G008780:Ghir_D05G008800	segmental duplication	0.354834
Ghir_A05G008780:Ghir_D07G011320	segmental duplication	0.256086
Ghir_A05G008780:Ghir_D09G009290	segmental duplication	0.328172
Ghir_A05G009050:Ghir_D05G009050	segmental duplication	0.5106
Ghir_A05G009090:Ghir_A13G023730	segmental duplication	0.14845
Ghir_A05G009090:Ghir_D05G009080	segmental duplication	0.0275237
Ghir_A05G009090:Ghir_D13G024450	segmental duplication	0.217059
Ghir_A05G010270:Ghir_A13G024250	segmental duplication	0.386768
Ghir_A05G010270:Ghir_D05G009990	segmental duplication	0.583037
Ghir_A05G010270:Ghir_D07G010170	segmental duplication	0.396144
Ghir_A05G010270:Ghir_D13G024990	segmental duplication	0.39595
Ghir_A05G010470:Ghir_A08G020680	segmental duplication	0.248312
Ghir_A05G010470:Ghir_D05G010190	segmental duplication	0.569346
Ghir_A05G010470:Ghir_D08G021470	segmental duplication	0.226483
Ghir_A05G010730:Ghir_D05G010450	segmental duplication	0.283784
Ghir_A05G012480:Ghir_D05G012200	segmental duplication	0.320166
Ghir_A05G014630:Ghir_A10G004770	segmental duplication	0.212433
Ghir_A05G014630:Ghir_D05G014430	segmental duplication	0.460779
Ghir_A05G014630:Ghir_D10G005570	segmental duplication	0.211149
Ghir_A05G014640:Ghir_D05G014440	segmental duplication	0.298186
Ghir_A05G014860:Ghir_D05G014700	segmental duplication	0.198288
Ghir_A05G014890:Ghir_A06G015260	segmental duplication	0.221904
Ghir_A05G014890:Ghir_A10G004360	segmental duplication	0.162626
Ghir_A05G014890:Ghir_D05G014720	segmental duplication	0.3851
Ghir_A05G014890:Ghir_D06G015850	segmental duplication	0.32354
Ghir_A05G014890:Ghir_D10G005120	segmental duplication	0.1665
Ghir_A05G016710:Ghir_A10G002210	segmental duplication	0.142672
Ghir_A05G016710:Ghir_D05G016550	segmental duplication	0.168721
Ghir_A05G016710:Ghir_D10G002990	segmental duplication	0.167978
Ghir_A05G016830:Ghir_D05G016660	segmental duplication	0.444391
Ghir_A05G016830:Ghir_D06G013940	segmental duplication	0.433787
Ghir_A05G017820:Ghir_D06G017300	segmental duplication	0.438042
Ghir_A05G018730:Ghir_A06G000100	segmental duplication	0.450245
Ghir_A05G018760:Ghir_A06G000120	segmental duplication	0.223806
Ghir_A05G018760:Ghir_D05G018770	segmental duplication	0.162879
Ghir_A05G019470:Ghir_D02G009850	segmental duplication	0.29885
Ghir_A05G019470:Ghir_D05G019500	segmental duplication	0.680039
Ghir_A05G020890:Ghir_D05G020830	segmental duplication	0.148081
Ghir_A05G020970:Ghir_D02G009260	segmental duplication	0.395795
Ghir_A05G020970:Ghir_D06G001770	segmental duplication	0.339593
Ghir_A05G022750:Ghir_D05G022660	segmental duplication	0.259002
Ghir_A05G024040:Ghir_D05G023890	segmental duplication	0.468654
Ghir_A05G024190:Ghir_A06G004810	segmental duplication	0.223382
Ghir_A05G024190:Ghir_D05G024050	segmental duplication	0.286551
Ghir_A05G024190:Ghir_D06G004860	segmental duplication	0.19184
Ghir_A05G025540:Ghir_D05G025440	segmental duplication	0.128505
Ghir_A05G025970:Ghir_A06G000200	segmental duplication	0.307924
Ghir_A05G025970:Ghir_D01G010580	segmental duplication	0.279656
Ghir_A05G025970:Ghir_D05G026000	segmental duplication	0.415936
Ghir_A05G028050:Ghir_D05G028060	segmental duplication	0.38646
Ghir_A05G029420:Ghir_D05G029510	segmental duplication	0.292501
Ghir_A05G031140:Ghir_A10G023290	segmental duplication	0.164262
Ghir_A05G031140:Ghir_A13G001670	segmental duplication	0.185213
Ghir_A05G031140:Ghir_D05G031010	segmental duplication	1.2701
Ghir_A05G031140:Ghir_D10G025840	segmental duplication	0.161442
Ghir_A05G031140:Ghir_D13G001980	segmental duplication	0.180029
Ghir_A05G033840:Ghir_D05G032980	segmental duplication	0.535786
Ghir_A05G033890:Ghir_D05G032920	segmental duplication	0.372979
Ghir_A05G034610:Ghir_D04G007700	segmental duplication	0.534149
Ghir_A05G036280:Ghir_D04G006810	segmental duplication	0.545878
Ghir_A05G036830:Ghir_A09G003280	segmental duplication	0.170883
Ghir_A05G036830:Ghir_D04G006240	segmental duplication	0.214471
Ghir_A05G036830:Ghir_D07G024240	segmental duplication	0.130289
Ghir_A05G036830:Ghir_D09G003220	segmental duplication	0.189811
Ghir_A05G037970:Ghir_A09G001500	segmental duplication	0.430576
Ghir_A05G037970:Ghir_D09G001450	segmental duplication	0.53802
Ghir_A05G038750:Ghir_D04G004330	segmental duplication	0.365858
Ghir_A05G040030:Ghir_D04G002940	segmental duplication	0.72499
Ghir_A05G040090:Ghir_D04G002920	segmental duplication	0.384973
Ghir_A05G040110:Ghir_D04G002890	segmental duplication	0.833725
Ghir_A05G040130:Ghir_D04G002880	segmental duplication	1.48661
Ghir_A05G041190:Ghir_D04G001760	segmental duplication	0.209594
Ghir_A06G000120:Ghir_D05G018770	segmental duplication	0.211531
Ghir_A06G000200:Ghir_D05G026000	segmental duplication	0.342652
Ghir_A06G001150:Ghir_D01G011510	segmental duplication	0.100135
Ghir_A06G001150:Ghir_D06G001000	segmental duplication	0.138444
Ghir_A06G004710:Ghir_D06G004760	segmental duplication	0.698665
Ghir_A06G004810:Ghir_D05G024050	segmental duplication	0.224745
Ghir_A06G004810:Ghir_D06G004860	segmental duplication	0.476213
Ghir_A06G005230:Ghir_D06G005290	segmental duplication	0.332043
Ghir_A06G005230:Ghir_D08G025870	segmental duplication	0.359191
Ghir_A06G006860:Ghir_D06G006970	segmental duplication	0.530981
Ghir_A06G006860:Ghir_D07G000750	segmental duplication	0.14192
Ghir_A06G007010:Ghir_A13G020880	segmental duplication	0.214244
Ghir_A06G007010:Ghir_D06G007170	segmental duplication	0.365773
Ghir_A06G007010:Ghir_D13G021700	segmental duplication	0.312704
Ghir_A06G008690:Ghir_D06G008890	segmental duplication	0.255476
Ghir_A06G008780:Ghir_D06G009130	segmental duplication	0.736337
Ghir_A06G013200:Ghir_D06G014440	segmental duplication	0.459594
Ghir_A06G015260:Ghir_A09G008490	segmental duplication	0.236269
Ghir_A06G015260:Ghir_A10G004360	segmental duplication	0.156581
Ghir_A06G015260:Ghir_D05G014720	segmental duplication	0.208972
Ghir_A06G015260:Ghir_D06G015850	segmental duplication	0.612278
Ghir_A06G015260:Ghir_D09G008190	segmental duplication	0.244011
Ghir_A06G016410:Ghir_D06G017300	segmental duplication	0.416721
Ghir_A06G017460:Ghir_A10G024370	segmental duplication	0.256342
Ghir_A06G017460:Ghir_D06G018380	segmental duplication	0.195022
Ghir_A06G017460:Ghir_D10G026810	segmental duplication	0.257194
Ghir_A06G019080:Ghir_D06G020230	segmental duplication	0.237348
Ghir_A06G019350:Ghir_A10G018410	segmental duplication	0.102867
Ghir_A06G019350:Ghir_D06G020510	segmental duplication	0
Ghir_A06G019350:Ghir_D10G019900	segmental duplication	0.0946505
Ghir_A06G020170:Ghir_A10G007580	segmental duplication	0.241989
Ghir_A06G020170:Ghir_D06G021260	segmental duplication	0.293263
Ghir_A06G020170:Ghir_D10G007660	segmental duplication	0.224779
Ghir_A06G021410:Ghir_A09G008250	segmental duplication	0.418731
Ghir_A06G021410:Ghir_A10G003290	segmental duplication	0.331741
Ghir_A06G021410:Ghir_D06G022480	segmental duplication	0.509222
Ghir_A06G021410:Ghir_D10G004090	segmental duplication	0.382013
Ghir_A06G022550:Ghir_D06G023590	segmental duplication	0.141065
Ghir_A07G000160:Ghir_D05G006720	segmental duplication	0.43542
Ghir_A07G000310:Ghir_D07G000340	segmental duplication	0.319986
Ghir_A07G001460:Ghir_D07G001480	segmental duplication	0.258682
Ghir_A07G001530:Ghir_D07G001550	segmental duplication	0.279514
Ghir_A07G002100:Ghir_D07G002120	segmental duplication	0.224104
Ghir_A07G006540:Ghir_D07G006570	segmental duplication	0.583543
Ghir_A07G007680:Ghir_D07G007730	segmental duplication	0.324527
Ghir_A07G008210:Ghir_D07G008320	segmental duplication	0.284778
Ghir_A07G008730:Ghir_D07G008780	segmental duplication	0.368274
Ghir_A07G009610:Ghir_A07G017430	segmental duplication	0.274481
Ghir_A07G009610:Ghir_A07G020840	segmental duplication	0.27365
Ghir_A07G009610:Ghir_A11G015730	segmental duplication	0.332436
Ghir_A07G009610:Ghir_D07G009690	segmental duplication	0.591906
Ghir_A07G009610:Ghir_D07G017930	segmental duplication	0.254008
Ghir_A07G009610:Ghir_D11G015740	segmental duplication	0.31217
Ghir_A07G010750:Ghir_D03G013450	segmental duplication	0.310789
Ghir_A07G010750:Ghir_D07G010810	segmental duplication	0.449237
Ghir_A07G011270:Ghir_D05G008800	segmental duplication	0.285395
Ghir_A07G011270:Ghir_D07G011320	segmental duplication	0.372431
Ghir_A07G012130:Ghir_A08G001180	segmental duplication	0.223751
Ghir_A07G012130:Ghir_D05G008040	segmental duplication	0.303296
Ghir_A07G012130:Ghir_D07G012210	segmental duplication	0.124251
Ghir_A07G012130:Ghir_D08G001190	segmental duplication	0.210618
Ghir_A07G014830:Ghir_D07G015130	segmental duplication	0.394607
Ghir_A07G014960:Ghir_A08G014000	segmental duplication	0.176518
Ghir_A07G014960:Ghir_A11G009810	segmental duplication	0.176647
Ghir_A07G014960:Ghir_A12G011670	segmental duplication	0.113158
Ghir_A07G014960:Ghir_D07G015280	segmental duplication	0.169496
Ghir_A07G014960:Ghir_D08G014890	segmental duplication	0.133041
Ghir_A07G014960:Ghir_D11G009770	segmental duplication	0.220749
Ghir_A07G014960:Ghir_D12G011840	segmental duplication	0.118387
Ghir_A07G015010:Ghir_A11G009730	segmental duplication	0.213497
Ghir_A07G015010:Ghir_D07G015340	segmental duplication	0.680386
Ghir_A07G016760:Ghir_A07G021640	segmental duplication	0.35556
Ghir_A07G016760:Ghir_A11G014760	segmental duplication	0.317221
Ghir_A07G016760:Ghir_D07G021740	segmental duplication	0.335601
Ghir_A07G016760:Ghir_D08G021240	segmental duplication	0.241609
Ghir_A07G016760:Ghir_D11G014860	segmental duplication	0.295689
Ghir_A07G016810:Ghir_A07G021510	segmental duplication	0.299425
Ghir_A07G016810:Ghir_A11G014830	segmental duplication	0.15746
Ghir_A07G016810:Ghir_D07G017180	segmental duplication	0.98627
Ghir_A07G016810:Ghir_D07G021600	segmental duplication	0.334847
Ghir_A07G016810:Ghir_D11G014930	segmental duplication	0.166586
Ghir_A07G017430:Ghir_A07G020840	segmental duplication	0.33765
Ghir_A07G017430:Ghir_D07G009690	segmental duplication	0.27114
Ghir_A07G017430:Ghir_D07G017930	segmental duplication	0.134946
Ghir_A07G017750:Ghir_D07G018480	segmental duplication	0.234972
Ghir_A07G018770:Ghir_D07G019140	segmental duplication	0.627345
Ghir_A07G019130:Ghir_D07G008780	segmental duplication	0.308226
Ghir_A07G019130:Ghir_D07G019490	segmental duplication	0.319488
Ghir_A07G020840:Ghir_A11G015730	segmental duplication	0.320106
Ghir_A07G020840:Ghir_D07G009690	segmental duplication	0.253515
Ghir_A07G020840:Ghir_D07G017930	segmental duplication	0.313231
Ghir_A07G020840:Ghir_D11G015740	segmental duplication	0.299826
Ghir_A07G021510:Ghir_A11G014830	segmental duplication	0.24769
Ghir_A07G021510:Ghir_D07G021600	segmental duplication	0.510811
Ghir_A07G021510:Ghir_D11G014930	segmental duplication	0.258717
Ghir_A07G021520:Ghir_D07G021610	segmental duplication	0.178926
Ghir_A07G021640:Ghir_A08G020410	segmental duplication	0.386484
Ghir_A07G021640:Ghir_A11G014760	segmental duplication	0.413906
Ghir_A07G021640:Ghir_D07G021740	segmental duplication	0.470872
Ghir_A07G021640:Ghir_D11G014860	segmental duplication	0.438878
Ghir_A08G000180:Ghir_A13G024250	segmental duplication	0.466893
Ghir_A08G000180:Ghir_D07G010170	segmental duplication	0.503691
Ghir_A08G000180:Ghir_D08G000230	segmental duplication	0.449773
Ghir_A08G000180:Ghir_D13G024990	segmental duplication	0.485247
Ghir_A08G000270:Ghir_D08G000330	segmental duplication	0.26729
Ghir_A08G001180:Ghir_D05G008040	segmental duplication	0.189033
Ghir_A08G001180:Ghir_D08G001190	segmental duplication	0.169685
Ghir_A08G001220:Ghir_D08G001230	segmental duplication	0.23377
Ghir_A08G001220:Ghir_D09G010800	segmental duplication	0.190611
Ghir_A08G001800:Ghir_D08G001860	segmental duplication	0.089271
Ghir_A08G003340:Ghir_A08G015440	segmental duplication	0.387547
Ghir_A08G003340:Ghir_D08G003440	segmental duplication	0.527162
Ghir_A08G003340:Ghir_D08G016210	segmental duplication	0.335985
Ghir_A08G003750:Ghir_D08G003930	segmental duplication	0.181527
Ghir_A08G004100:Ghir_D08G004320	segmental duplication	0.452392
Ghir_A08G004550:Ghir_D08G004750	segmental duplication	0.371576
Ghir_A08G004900:Ghir_A11G012820	segmental duplication	0.16498
Ghir_A08G004900:Ghir_D08G005060	segmental duplication	0
Ghir_A08G006090:Ghir_A11G008070	segmental duplication	0.255058
Ghir_A08G006090:Ghir_A12G010680	segmental duplication	0.208849
Ghir_A08G006090:Ghir_D08G006270	segmental duplication	0.491335
Ghir_A08G006090:Ghir_D08G015740	segmental duplication	0.207734
Ghir_A08G006090:Ghir_D11G008050	segmental duplication	0.248752
Ghir_A08G006090:Ghir_D12G010870	segmental duplication	0.216893
Ghir_A08G006660:Ghir_A11G013530	segmental duplication	0.336095
Ghir_A08G006660:Ghir_D07G022690	segmental duplication	0.338738
Ghir_A08G006660:Ghir_D11G013560	segmental duplication	0.327592
Ghir_A08G008290:Ghir_D08G008350	segmental duplication	0.120893
Ghir_A08G008470:Ghir_D08G008560	segmental duplication	0.205688
Ghir_A08G011390:Ghir_D08G012130	segmental duplication	0.445263
Ghir_A08G011710:Ghir_A09G019510	segmental duplication	0.259966
Ghir_A08G011710:Ghir_A11G001760	segmental duplication	0.285457
Ghir_A08G011710:Ghir_D08G011680	segmental duplication	0.330224
Ghir_A08G011710:Ghir_D09G019040	segmental duplication	0.265164
Ghir_A08G012360:Ghir_D08G013020	segmental duplication	0.595139
Ghir_A08G012570:Ghir_D08G013260	segmental duplication	0.367649
Ghir_A08G013610:Ghir_A11G010000	segmental duplication	0.116327
Ghir_A08G013610:Ghir_D08G014440	segmental duplication	0.0296444
Ghir_A08G013610:Ghir_D11G009950	segmental duplication	0.151811
Ghir_A08G014000:Ghir_A11G009810	segmental duplication	0.178519
Ghir_A08G014000:Ghir_D07G015280	segmental duplication	0.168529
Ghir_A08G014000:Ghir_D08G014890	segmental duplication	0.229513
Ghir_A08G015440:Ghir_D08G003440	segmental duplication	0.297697
Ghir_A08G015440:Ghir_D08G016210	segmental duplication	0.808407
Ghir_A08G016960:Ghir_A12G022500	segmental duplication	0.229529
Ghir_A08G016960:Ghir_D08G017810	segmental duplication	0.5192
Ghir_A08G016960:Ghir_D12G022480	segmental duplication	0.25286
Ghir_A08G018730:Ghir_A11G002200	segmental duplication	0.173331
Ghir_A08G018730:Ghir_A12G023910	segmental duplication	0.184433
Ghir_A08G018730:Ghir_D03G016750	segmental duplication	0.20579
Ghir_A08G018730:Ghir_D11G002200	segmental duplication	0.188541
Ghir_A08G018730:Ghir_D12G023900	segmental duplication	0.18157
Ghir_A08G019240:Ghir_A12G024320	segmental duplication	0.20648
Ghir_A08G019240:Ghir_D03G016370	segmental duplication	0.246916
Ghir_A08G019240:Ghir_D08G020130	segmental duplication	0.151887
Ghir_A08G019240:Ghir_D12G024290	segmental duplication	0.194485
Ghir_A08G019310:Ghir_D08G020210	segmental duplication	0.332507
Ghir_A08G020410:Ghir_A11G014760	segmental duplication	0.349254
Ghir_A08G020410:Ghir_D08G021240	segmental duplication	0.2364
Ghir_A08G020410:Ghir_D11G014860	segmental duplication	0.339619
Ghir_A08G020680:Ghir_D03G014770	segmental duplication	0.281614
Ghir_A08G020680:Ghir_D05G010190	segmental duplication	0.242376
Ghir_A08G020680:Ghir_D08G021470	segmental duplication	0.343709
Ghir_A08G022090:Ghir_A13G018540	segmental duplication	0.293064
Ghir_A08G022090:Ghir_D08G022840	segmental duplication	0.624003
Ghir_A08G022100:Ghir_A11G028500	segmental duplication	0.217174
Ghir_A08G022100:Ghir_D11G028680	segmental duplication	0.248423
Ghir_A08G022100:Ghir_D13G019170	segmental duplication	0.208475
Ghir_A08G024110:Ghir_D08G025020	segmental duplication	0.66054
Ghir_A08G024330:Ghir_D08G025220	segmental duplication	0.243095
Ghir_A08G024750:Ghir_D08G025640	segmental duplication	0.416707
Ghir_A08G024760:Ghir_D08G025650	segmental duplication	0.376921
Ghir_A08G024980:Ghir_D08G025870	segmental duplication	0.426123
Ghir_A08G025550:Ghir_A13G020880	segmental duplication	0.29213
Ghir_A08G025550:Ghir_D13G021700	segmental duplication	0.31304
Ghir_A08G025980:Ghir_D08G026850	segmental duplication	0.262851
Ghir_A09G000780:Ghir_D09G000740	segmental duplication	0.317769
Ghir_A09G001500:Ghir_D04G005110	segmental duplication	0.632198
Ghir_A09G001500:Ghir_D09G001450	segmental duplication	0.381839
Ghir_A09G001540:Ghir_D09G001470	segmental duplication	0.311496
Ghir_A09G002740:Ghir_D07G023660	segmental duplication	0.216107
Ghir_A09G002740:Ghir_D09G002710	segmental duplication	0.523993
Ghir_A09G003280:Ghir_D04G006240	segmental duplication	0.183381
Ghir_A09G003280:Ghir_D07G024240	segmental duplication	0.145614
Ghir_A09G003280:Ghir_D09G003220	segmental duplication	0.483309
Ghir_A09G003580:Ghir_D11G007140	segmental duplication	0.415595
Ghir_A09G005340:Ghir_D09G004980	segmental duplication	0.149069
Ghir_A09G005790:Ghir_D09G005350	segmental duplication	0.361417
Ghir_A09G006220:Ghir_D09G005870	segmental duplication	0.342356
Ghir_A09G007940:Ghir_A10G002090	segmental duplication	0.0867818
Ghir_A09G007940:Ghir_D09G007760	segmental duplication	0.0935601
Ghir_A09G007940:Ghir_D10G002890	segmental duplication	0.0829279
Ghir_A09G008250:Ghir_D06G022480	segmental duplication	0.388541
Ghir_A09G008490:Ghir_A10G004360	segmental duplication	0.309907
Ghir_A09G008490:Ghir_D09G008190	segmental duplication	0.315189
Ghir_A09G008490:Ghir_D10G005120	segmental duplication	0.295213
Ghir_A09G009220:Ghir_D09G008930	segmental duplication	0.305656
Ghir_A09G009220:Ghir_D10G007660	segmental duplication	0.292526
Ghir_A09G011250:Ghir_D09G010800	segmental duplication	0.521992
Ghir_A09G011770:Ghir_A13G023180	segmental duplication	0.285696
Ghir_A09G011770:Ghir_D09G011310	segmental duplication	0.206496
Ghir_A09G011770:Ghir_D13G023810	segmental duplication	0.277918
Ghir_A09G012360:Ghir_D09G011890	segmental duplication	0.0941509
Ghir_A09G012460:Ghir_D09G012010	segmental duplication	0.310239
Ghir_A09G013740:Ghir_D09G013220	segmental duplication	0.207505
Ghir_A09G014140:Ghir_D09G013600	segmental duplication	0.496005
Ghir_A09G014220:Ghir_D09G013690	segmental duplication	0.362345
Ghir_A09G015960:Ghir_D09G015410	segmental duplication	0.442318
Ghir_A09G016290:Ghir_D04G013230	segmental duplication	0.108815
Ghir_A09G016290:Ghir_D09G015770	segmental duplication	0.215868
Ghir_A09G016560:Ghir_D04G013090	segmental duplication	0.232361
Ghir_A09G016570:Ghir_D09G016050	segmental duplication	0.139712
Ghir_A09G017850:Ghir_D09G017320	segmental duplication	0.102743
Ghir_A09G018390:Ghir_A11G000390	segmental duplication	0.149904
Ghir_A09G018390:Ghir_A12G028100	segmental duplication	0.179646
Ghir_A09G018390:Ghir_D09G017880	segmental duplication	0.44851
Ghir_A09G018390:Ghir_D11G000460	segmental duplication	0.170892
Ghir_A09G018390:Ghir_D12G028250	segmental duplication	0.186001
Ghir_A09G019510:Ghir_A11G001760	segmental duplication	0.21945
Ghir_A09G019510:Ghir_D08G011680	segmental duplication	0.257316
Ghir_A09G019510:Ghir_D09G019040	segmental duplication	0.0926647
Ghir_A09G019550:Ghir_D09G019080	segmental duplication	0.470628
Ghir_A09G020860:Ghir_A11G003120	segmental duplication	0.262504
Ghir_A09G020860:Ghir_A12G022040	segmental duplication	0.356004
Ghir_A09G020860:Ghir_D09G020270	segmental duplication	0.419619
Ghir_A09G020860:Ghir_D11G003120	segmental duplication	0.266251
Ghir_A09G020860:Ghir_D12G022070	segmental duplication	0.39324
Ghir_A09G021150:Ghir_D09G020550	segmental duplication	0.467696
Ghir_A09G021150:Ghir_D10G015410	segmental duplication	0.607226
Ghir_A09G021300:Ghir_A11G014580	segmental duplication	0.28875
Ghir_A09G021300:Ghir_D09G020680	segmental duplication	0.262717
Ghir_A09G021300:Ghir_D11G014670	segmental duplication	0.229731
Ghir_A09G022790:Ghir_D09G022030	segmental duplication	0.49595
Ghir_A09G023980:Ghir_D09G023170	segmental duplication	0.265672
Ghir_A09G024050:Ghir_D02G004290	segmental duplication	0.297365
Ghir_A09G024670:Ghir_D02G004950	segmental duplication	0.210872
Ghir_A09G025170:Ghir_D09G024310	segmental duplication	0.705713
Ghir_A10G001570:Ghir_D10G002380	segmental duplication	0.104648
Ghir_A10G002090:Ghir_D09G007760	segmental duplication	0.0903836
Ghir_A10G002090:Ghir_D10G002890	segmental duplication	0.0788993
Ghir_A10G002210:Ghir_D05G016550	segmental duplication	0.115597
Ghir_A10G002210:Ghir_D10G002990	segmental duplication	0.339224
Ghir_A10G002710:Ghir_D10G003520	segmental duplication	0.51546
Ghir_A10G003290:Ghir_D06G022480	segmental duplication	0.344257
Ghir_A10G003290:Ghir_D10G004090	segmental duplication	0.307581
Ghir_A10G004360:Ghir_D05G014720	segmental duplication	0.147356
Ghir_A10G004360:Ghir_D06G015850	segmental duplication	0.25669
Ghir_A10G004360:Ghir_D09G008190	segmental duplication	0.23011
Ghir_A10G004360:Ghir_D10G005120	segmental duplication	0.569905
Ghir_A10G004770:Ghir_D05G014430	segmental duplication	0.209029
Ghir_A10G004770:Ghir_D10G005570	segmental duplication	1.04327
Ghir_A10G005140:Ghir_D10G005920	segmental duplication	0.188735
Ghir_A10G006740:Ghir_D10G008630	segmental duplication	0.372347
Ghir_A10G007580:Ghir_D06G021260	segmental duplication	0.25652
Ghir_A10G007580:Ghir_D09G008930	segmental duplication	0.276067
Ghir_A10G007580:Ghir_D10G007660	segmental duplication	0.18459
Ghir_A10G008420:Ghir_D10G010860	segmental duplication	0.157563
Ghir_A10G008740:Ghir_D03G003370	segmental duplication	0.142513
Ghir_A10G008740:Ghir_D10G010540	segmental duplication	0.337545
Ghir_A10G010170:Ghir_D10G017870	segmental duplication	0.157752
Ghir_A10G014550:Ghir_D10G013000	segmental duplication	0.350534
Ghir_A10G015280:Ghir_D02G000430	segmental duplication	0.164457
Ghir_A10G015280:Ghir_D10G012260	segmental duplication	0.407947
Ghir_A10G016500:Ghir_D10G017970	segmental duplication	0.783129
Ghir_A10G017620:Ghir_D02G005910	segmental duplication	0.315658
Ghir_A10G018200:Ghir_D10G019690	segmental duplication	0.422508
Ghir_A10G018410:Ghir_D06G020510	segmental duplication	0.0946815
Ghir_A10G018410:Ghir_D10G019900	segmental duplication	0.0683985
Ghir_A10G020430:Ghir_D05G029790	segmental duplication	0.352982
Ghir_A10G020430:Ghir_D10G022190	segmental duplication	0.0922521
Ghir_A10G020860:Ghir_D10G022660	segmental duplication	0.602223
Ghir_A10G020960:Ghir_D10G022760	segmental duplication	0.134371
Ghir_A10G022130:Ghir_D10G024180	segmental duplication	0.328549
Ghir_A10G022570:Ghir_A13G001810	segmental duplication	0.186003
Ghir_A10G022570:Ghir_D04G006810	segmental duplication	0.241981
Ghir_A10G022570:Ghir_D10G025020	segmental duplication	0.143074
Ghir_A10G023290:Ghir_D05G031010	segmental duplication	0.168606
Ghir_A10G023290:Ghir_D10G025840	segmental duplication	0.282623
Ghir_A10G023290:Ghir_D13G001980	segmental duplication	0.183976
Ghir_A10G024370:Ghir_D06G018380	segmental duplication	0.277176
Ghir_A10G024370:Ghir_D10G026810	segmental duplication	0.399439
Ghir_A11G000390:Ghir_A12G028100	segmental duplication	0.102654
Ghir_A11G000390:Ghir_D09G017880	segmental duplication	0.0981393
Ghir_A11G000390:Ghir_D11G000460	segmental duplication	0.350251
Ghir_A11G000390:Ghir_D12G028250	segmental duplication	0.106023
Ghir_A11G000480:Ghir_D11G000540	segmental duplication	0.222078
Ghir_A11G001410:Ghir_D11G001420	segmental duplication	0.382644
Ghir_A11G001760:Ghir_D08G011680	segmental duplication	0.296031
Ghir_A11G001760:Ghir_D09G019040	segmental duplication	0.237389
Ghir_A11G002200:Ghir_D11G002200	segmental duplication	0.251931
Ghir_A11G002340:Ghir_D11G002320	segmental duplication	0.497277
Ghir_A11G003120:Ghir_A12G022040	segmental duplication	0.242371
Ghir_A11G003120:Ghir_D09G020270	segmental duplication	0.244235
Ghir_A11G003120:Ghir_D11G003120	segmental duplication	0.350803
Ghir_A11G003120:Ghir_D12G022070	segmental duplication	0.259984
Ghir_A11G003620:Ghir_A12G018830	segmental duplication	0.375368
Ghir_A11G003620:Ghir_D11G003570	segmental duplication	0.274455
Ghir_A11G004650:Ghir_D11G004550	segmental duplication	0.663868
Ghir_A11G008070:Ghir_D08G006270	segmental duplication	0.25088
Ghir_A11G008070:Ghir_D08G015740	segmental duplication	0.227077
Ghir_A11G008070:Ghir_D11G008050	segmental duplication	0.689697
Ghir_A11G008350:Ghir_D08G003660	segmental duplication	0.25629
Ghir_A11G008350:Ghir_D08G015450	segmental duplication	0.302551
Ghir_A11G008350:Ghir_D11G008320	segmental duplication	0.318981
Ghir_A11G009730:Ghir_D07G015340	segmental duplication	0.251627
Ghir_A11G009810:Ghir_D07G015280	segmental duplication	0.173994
Ghir_A11G009810:Ghir_D08G014890	segmental duplication	0.199071
Ghir_A11G009810:Ghir_D11G009770	segmental duplication	0.145575
Ghir_A11G009930:Ghir_D11G009880	segmental duplication	0.289041
Ghir_A11G010000:Ghir_D11G009950	segmental duplication	0.128613
Ghir_A11G011800:Ghir_A12G013540	segmental duplication	0.325578
Ghir_A11G011800:Ghir_D11G011760	segmental duplication	0.495354
Ghir_A11G011800:Ghir_D12G013720	segmental duplication	0.368335
Ghir_A11G012280:Ghir_A12G014140	segmental duplication	0.135369
Ghir_A11G012280:Ghir_D12G014270	segmental duplication	0.120428
Ghir_A11G012820:Ghir_D08G005060	segmental duplication	0.173522
Ghir_A11G013530:Ghir_D07G022690	segmental duplication	0.236875
Ghir_A11G013530:Ghir_D11G013560	segmental duplication	0.424785
Ghir_A11G013780:Ghir_D02G004290	segmental duplication	0.147799
Ghir_A11G013780:Ghir_D11G013820	segmental duplication	0.776531
Ghir_A11G014580:Ghir_D09G020680	segmental duplication	0.28047
Ghir_A11G014580:Ghir_D11G014670	segmental duplication	0.504736
Ghir_A11G014760:Ghir_D07G021740	segmental duplication	0.366211
Ghir_A11G014760:Ghir_D08G021240	segmental duplication	0.350796
Ghir_A11G014760:Ghir_D11G014860	segmental duplication	0.402107
Ghir_A11G014830:Ghir_D07G017180	segmental duplication	0.156884
Ghir_A11G014830:Ghir_D07G021600	segmental duplication	0.282819
Ghir_A11G014830:Ghir_D11G014930	segmental duplication	0.300092
Ghir_A11G015730:Ghir_D07G009690	segmental duplication	0.346394
Ghir_A11G015730:Ghir_D11G015740	segmental duplication	0.100238
Ghir_A11G015890:Ghir_D11G015930	segmental duplication	0.158693
Ghir_A11G016220:Ghir_D11G016290	segmental duplication	0.153297
Ghir_A11G018150:Ghir_A12G006060	segmental duplication	0.113675
Ghir_A11G018150:Ghir_D03G000590	segmental duplication	0.110662
Ghir_A11G018150:Ghir_D11G018230	segmental duplication	1.20396
Ghir_A11G018150:Ghir_D12G006080	segmental duplication	0.123982
Ghir_A11G018410:Ghir_D11G018520	segmental duplication	0.539373
Ghir_A11G020570:Ghir_D12G009390	segmental duplication	0.491026
Ghir_A11G021810:Ghir_D11G022590	segmental duplication	0.42801
Ghir_A11G021810:Ghir_D12G008280	segmental duplication	0.340602
Ghir_A11G023830:Ghir_D11G024080	segmental duplication	0.198194
Ghir_A11G025810:Ghir_A13G010630	segmental duplication	0.315049
Ghir_A11G025810:Ghir_A13G017470	segmental duplication	0.238197
Ghir_A11G025810:Ghir_D11G026020	segmental duplication	0.473501
Ghir_A11G025810:Ghir_D13G011220	segmental duplication	0.285025
Ghir_A11G025810:Ghir_D13G018180	segmental duplication	0.240788
Ghir_A11G026020:Ghir_D11G026190	segmental duplication	0.234596
Ghir_A11G026990:Ghir_D11G027150	segmental duplication	0.0564203
Ghir_A11G028500:Ghir_A13G018540	segmental duplication	0.173474
Ghir_A11G028500:Ghir_D08G022850	segmental duplication	0.223585
Ghir_A11G028500:Ghir_D11G028680	segmental duplication	0.0802232
Ghir_A11G028500:Ghir_D13G019170	segmental duplication	0.195038
Ghir_A11G029040:Ghir_A13G011520	segmental duplication	0.292388
Ghir_A11G029040:Ghir_A13G018640	segmental duplication	0.232238
Ghir_A11G029040:Ghir_D11G029200	segmental duplication	0.0835448
Ghir_A11G029040:Ghir_D13G019280	segmental duplication	0.237077
Ghir_A11G031330:Ghir_A13G015510	segmental duplication	0.243866
Ghir_A11G031330:Ghir_D01G005220	segmental duplication	0.219098
Ghir_A11G031330:Ghir_D11G031630	segmental duplication	0.249733
Ghir_A11G031330:Ghir_D13G016270	segmental duplication	0.228053
Ghir_A11G031620:Ghir_D11G032000	segmental duplication	0.173237
Ghir_A11G034160:Ghir_D11G034780	segmental duplication	0.18499
Ghir_A11G034190:Ghir_D11G034820	segmental duplication	0.341449
Ghir_A11G034250:Ghir_D11G034880	segmental duplication	0.241074
Ghir_A11G035050:Ghir_D04G012320	segmental duplication	0.254964
Ghir_A11G035050:Ghir_D09G015370	segmental duplication	0.196585
Ghir_A11G035050:Ghir_D11G035900	segmental duplication	0.221579
Ghir_A12G000640:Ghir_D12G000620	segmental duplication	0.464036
Ghir_A12G001600:Ghir_D04G016830	segmental duplication	0.393948
Ghir_A12G001600:Ghir_D12G001630	segmental duplication	0.469224
Ghir_A12G002270:Ghir_A13G003940	segmental duplication	0.312428
Ghir_A12G004310:Ghir_A13G002990	segmental duplication	0.401874
Ghir_A12G004310:Ghir_D12G002990	segmental duplication	0.727194
Ghir_A12G004310:Ghir_D13G003260	segmental duplication	0.387224
Ghir_A12G004940:Ghir_D12G004910	segmental duplication	0.0518924
Ghir_A12G005120:Ghir_D12G005090	segmental duplication	0.261698
Ghir_A12G006060:Ghir_D03G000590	segmental duplication	0.088994
Ghir_A12G006060:Ghir_D11G004550	segmental duplication	0.232266
Ghir_A12G006060:Ghir_D11G018230	segmental duplication	0.122629
Ghir_A12G006060:Ghir_D12G006080	segmental duplication	0.40445
Ghir_A12G006840:Ghir_D03G001730	segmental duplication	0.0617895
Ghir_A12G006840:Ghir_D12G006850	segmental duplication	0.111887
Ghir_A12G007630:Ghir_D11G020620	segmental duplication	0.526631
Ghir_A12G007630:Ghir_D12G009390	segmental duplication	0.37353
Ghir_A12G008060:Ghir_D12G007780	segmental duplication	0.249513
Ghir_A12G009620:Ghir_D12G008260	segmental duplication	0.403351
Ghir_A12G010470:Ghir_D12G010670	segmental duplication	0.966549
Ghir_A12G010680:Ghir_D08G015740	segmental duplication	0.264591
Ghir_A12G010680:Ghir_D12G010870	segmental duplication	0.699021
Ghir_A12G011510:Ghir_D11G009950	segmental duplication	0.194019
Ghir_A12G011670:Ghir_D07G015280	segmental duplication	0.104629
Ghir_A12G011670:Ghir_D12G011840	segmental duplication	0.446649
Ghir_A12G012060:Ghir_D12G012270	segmental duplication	0.579097
Ghir_A12G012600:Ghir_D12G012860	segmental duplication	0.28194
Ghir_A12G013540:Ghir_D11G011760	segmental duplication	0.327795
Ghir_A12G013540:Ghir_D12G013720	segmental duplication	0.290471
Ghir_A12G014140:Ghir_D12G014270	segmental duplication	0.121598
Ghir_A12G014340:Ghir_A13G006120	segmental duplication	0.155201
Ghir_A12G014340:Ghir_D04G016060	segmental duplication	0.21403
Ghir_A12G014340:Ghir_D12G014510	segmental duplication	0.294923
Ghir_A12G014410:Ghir_D12G014580	segmental duplication	0.5191
Ghir_A12G014920:Ghir_D12G015120	segmental duplication	0.665848
Ghir_A12G015000:Ghir_D12G015230	segmental duplication	0.314389
Ghir_A12G015520:Ghir_D01G016480	segmental duplication	0.207673
Ghir_A12G015520:Ghir_D12G015790	segmental duplication	0.148515
Ghir_A12G015850:Ghir_D12G016100	segmental duplication	0.220201
Ghir_A12G017570:Ghir_A13G007520	segmental duplication	0.549264
Ghir_A12G017570:Ghir_D02G012950	segmental duplication	0.435489
Ghir_A12G017570:Ghir_D12G017790	segmental duplication	0.637751
Ghir_A12G017700:Ghir_D12G017950	segmental duplication	0.710233
Ghir_A12G018480:Ghir_D12G018780	segmental duplication	0.423089
Ghir_A12G018830:Ghir_D11G003580	segmental duplication	0.393498
Ghir_A12G018830:Ghir_D12G019020	segmental duplication	0.617446
Ghir_A12G020590:Ghir_D12G020860	segmental duplication	0.608624
Ghir_A12G021130:Ghir_D12G021110	segmental duplication	0.108978
Ghir_A12G022000:Ghir_D12G022020	segmental duplication	0.247675
Ghir_A12G022040:Ghir_D08G017270	segmental duplication	0.517144
Ghir_A12G022040:Ghir_D09G020270	segmental duplication	0.348941
Ghir_A12G022040:Ghir_D11G003120	segmental duplication	0.241405
Ghir_A12G022040:Ghir_D12G022070	segmental duplication	0.495549
Ghir_A12G022060:Ghir_D12G022090	segmental duplication	0.733921
Ghir_A12G022230:Ghir_D03G018440	segmental duplication	0.115598
Ghir_A12G022230:Ghir_D12G022250	segmental duplication	0.235881
Ghir_A12G022500:Ghir_D08G017810	segmental duplication	0.201067
Ghir_A12G022500:Ghir_D12G022480	segmental duplication	0.525201
Ghir_A12G023910:Ghir_D03G016750	segmental duplication	0.206721
Ghir_A12G023910:Ghir_D12G023900	segmental duplication	0.179171
Ghir_A12G024320:Ghir_D03G016370	segmental duplication	0.493146
Ghir_A12G024320:Ghir_D08G020130	segmental duplication	0.21505
Ghir_A12G024320:Ghir_D12G024290	segmental duplication	0.790036
Ghir_A12G025580:Ghir_D03G009780	segmental duplication	0.429306
Ghir_A12G025580:Ghir_D12G025600	segmental duplication	0.30341
Ghir_A12G028100:Ghir_D09G017880	segmental duplication	0.12414
Ghir_A12G028100:Ghir_D11G000460	segmental duplication	0.119841
Ghir_A12G028100:Ghir_D12G028250	segmental duplication	0.0443799
Ghir_A13G001670:Ghir_D05G031010	segmental duplication	0.18585
Ghir_A13G001670:Ghir_D10G025840	segmental duplication	0.203471
Ghir_A13G001670:Ghir_D13G001980	segmental duplication	0.235309
Ghir_A13G001810:Ghir_D04G006810	segmental duplication	0.312904
Ghir_A13G001810:Ghir_D13G002090	segmental duplication	0.569479
Ghir_A13G002800:Ghir_D13G003110	segmental duplication	0.304798
Ghir_A13G002990:Ghir_D12G002990	segmental duplication	0.385949
Ghir_A13G002990:Ghir_D13G003260	segmental duplication	0.147249
Ghir_A13G003580:Ghir_D13G003820	segmental duplication	0.155491
Ghir_A13G003940:Ghir_D04G017450	segmental duplication	0.291291
Ghir_A13G004060:Ghir_D02G022020	segmental duplication	0.141655
Ghir_A13G004060:Ghir_D13G004200	segmental duplication	0.127453
Ghir_A13G004330:Ghir_D12G002070	segmental duplication	0.38107
Ghir_A13G004330:Ghir_D13G004510	segmental duplication	0.236989
Ghir_A13G005170:Ghir_D13G007220	segmental duplication	0.123241
Ghir_A13G006120:Ghir_D04G016060	segmental duplication	0.131502
Ghir_A13G006120:Ghir_D12G014510	segmental duplication	0.145331
Ghir_A13G007520:Ghir_D02G012950	segmental duplication	0.257061
Ghir_A13G007520:Ghir_D12G017790	segmental duplication	0.317695
Ghir_A13G007520:Ghir_D13G007760	segmental duplication	0.309432
Ghir_A13G007580:Ghir_D13G007820	segmental duplication	0.524588
Ghir_A13G007640:Ghir_D13G007880	segmental duplication	0.366175
Ghir_A13G009210:Ghir_D13G009740	segmental duplication	0.337103
Ghir_A13G009890:Ghir_D13G009400	segmental duplication	1.53442
Ghir_A13G010630:Ghir_A13G017470	segmental duplication	0.221893
Ghir_A13G010630:Ghir_D13G011220	segmental duplication	0.210914
Ghir_A13G011520:Ghir_A13G018640	segmental duplication	0.32971
Ghir_A13G011520:Ghir_D11G029200	segmental duplication	0.287658
Ghir_A13G011520:Ghir_D13G012080	segmental duplication	0.505863
Ghir_A13G011520:Ghir_D13G019280	segmental duplication	0.350193
Ghir_A13G011640:Ghir_A13G018710	segmental duplication	0.346903
Ghir_A13G011640:Ghir_D11G029500	segmental duplication	0.3247
Ghir_A13G011640:Ghir_D13G012200	segmental duplication	0.489818
Ghir_A13G011640:Ghir_D13G019360	segmental duplication	0.335445
Ghir_A13G013210:Ghir_D13G013930	segmental duplication	0.255494
Ghir_A13G013620:Ghir_D13G014320	segmental duplication	0.313737
Ghir_A13G014420:Ghir_D01G007390	segmental duplication	0.249111
Ghir_A13G014420:Ghir_D05G037800	segmental duplication	0.340495
Ghir_A13G014420:Ghir_D13G015110	segmental duplication	0.323855
Ghir_A13G015510:Ghir_D01G005220	segmental duplication	0.238651
Ghir_A13G015510:Ghir_D11G031630	segmental duplication	0.243265
Ghir_A13G015510:Ghir_D13G016270	segmental duplication	0.192181
Ghir_A13G015740:Ghir_D13G016490	segmental duplication	0.783075
Ghir_A13G016800:Ghir_D13G017560	segmental duplication	0.378417
Ghir_A13G017470:Ghir_D11G026020	segmental duplication	0.250005
Ghir_A13G017470:Ghir_D13G011220	segmental duplication	0.258392
Ghir_A13G017470:Ghir_D13G018180	segmental duplication	0.244525
Ghir_A13G018540:Ghir_D08G022840	segmental duplication	0.342883
Ghir_A13G018540:Ghir_D13G019170	segmental duplication	0.487766
Ghir_A13G018640:Ghir_D11G029200	segmental duplication	0.209788
Ghir_A13G018640:Ghir_D13G012080	segmental duplication	0.310194
Ghir_A13G018640:Ghir_D13G019280	segmental duplication	0.35774
Ghir_A13G018710:Ghir_D11G029500	segmental duplication	0.268053
Ghir_A13G018710:Ghir_D13G012200	segmental duplication	0.311185
Ghir_A13G018710:Ghir_D13G019360	segmental duplication	0.371536
Ghir_A13G019190:Ghir_D06G011720	segmental duplication	0.379242
Ghir_A13G019190:Ghir_D13G019920	segmental duplication	0.383906
Ghir_A13G020880:Ghir_D13G021700	segmental duplication	0.107225
Ghir_A13G020890:Ghir_D06G007170	segmental duplication	0.202133
Ghir_A13G021120:Ghir_D05G002150	segmental duplication	0.116232
Ghir_A13G021120:Ghir_D13G021960	segmental duplication	0.0810561
Ghir_A13G021610:Ghir_D13G022430	segmental duplication	0.317738
Ghir_A13G021660:Ghir_D13G022470	segmental duplication	0.354876
Ghir_A13G021700:Ghir_D05G001270	segmental duplication	0.343317
Ghir_A13G021700:Ghir_D13G022510	segmental duplication	0.219006
Ghir_A13G021990:Ghir_D13G022730	segmental duplication	0.947873
Ghir_A13G022290:Ghir_D13G023020	segmental duplication	0.400174
Ghir_A13G023180:Ghir_D09G011310	segmental duplication	0.261862
Ghir_A13G023180:Ghir_D13G023810	segmental duplication	0.217205
Ghir_A13G023580:Ghir_D13G024310	segmental duplication	0.170574
Ghir_A13G023730:Ghir_D05G009080	segmental duplication	0.147925
Ghir_A13G023730:Ghir_D13G024450	segmental duplication	0.611017
Ghir_A13G024250:Ghir_D05G009990	segmental duplication	0.412526
Ghir_A13G024250:Ghir_D07G010170	segmental duplication	0.373078
Ghir_A13G024250:Ghir_D08G000230	segmental duplication	0.445729
Ghir_A13G024250:Ghir_D13G024990	segmental duplication	0.558788
Ghir_D01G000260:Ghir_D01G017660	segmental duplication	0.211349
Ghir_D01G001480:Ghir_D02G019610	segmental duplication	0.196884
Ghir_D01G001760:Ghir_D02G018730	segmental duplication	0.302468
Ghir_D01G002590:Ghir_D10G017670	segmental duplication	0.335831
Ghir_D01G003430:Ghir_D05G034080	segmental duplication	0.152605
Ghir_D01G005220:Ghir_D11G031630	segmental duplication	0.226154
Ghir_D01G005220:Ghir_D13G016270	segmental duplication	0.236522
Ghir_D01G007390:Ghir_D05G037810	segmental duplication	0.379566
Ghir_D01G007390:Ghir_D13G015110	segmental duplication	0.244844
Ghir_D01G010580:Ghir_D05G026000	segmental duplication	0.258014
Ghir_D01G011510:Ghir_D06G001000	segmental duplication	0.0902769
Ghir_D01G015260:Ghir_D02G014460	segmental duplication	0.162361
Ghir_D01G015260:Ghir_D05G031780	segmental duplication	0.227915
Ghir_D01G016010:Ghir_D02G015120	segmental duplication	0.4041
Ghir_D01G016480:Ghir_D12G015790	segmental duplication	0.233944
Ghir_D02G000430:Ghir_D10G012260	segmental duplication	0.1297
Ghir_D02G004290:Ghir_D11G013820	segmental duplication	0.137642
Ghir_D02G009260:Ghir_D06G001770	segmental duplication	0.384759
Ghir_D02G009850:Ghir_D05G019500	segmental duplication	0.306869
Ghir_D02G011940:Ghir_D13G007220	segmental duplication	0.258542
Ghir_D02G012950:Ghir_D12G017790	segmental duplication	0.337512
Ghir_D02G012950:Ghir_D13G007760	segmental duplication	0.289918
Ghir_D02G018730:Ghir_D04G015550	segmental duplication	0.208492
Ghir_D02G019810:Ghir_D04G016160	segmental duplication	0.461003
Ghir_D02G022020:Ghir_D13G004200	segmental duplication	0.133619
Ghir_D02G024330:Ghir_D04G018450	segmental duplication	0.231199
Ghir_D03G000590:Ghir_D12G006080	segmental duplication	0.0856436
Ghir_D03G001730:Ghir_D12G006850	segmental duplication	0.064497
Ghir_D03G003370:Ghir_D10G010540	segmental duplication	0.150724
Ghir_D03G009170:Ghir_D08G012450	segmental duplication	0.289859
Ghir_D03G009780:Ghir_D12G025600	segmental duplication	0.387662
Ghir_D03G013450:Ghir_D07G010810	segmental duplication	0.267715
Ghir_D03G014770:Ghir_D05G010190	segmental duplication	0.279495
Ghir_D03G014770:Ghir_D08G021470	segmental duplication	0.264589
Ghir_D03G016370:Ghir_D08G020130	segmental duplication	0.27558
Ghir_D03G016750:Ghir_D12G023900	segmental duplication	0.204167
Ghir_D03G018440:Ghir_D12G022250	segmental duplication	0.127283
Ghir_D04G005110:Ghir_D09G001450	segmental duplication	0.483358
Ghir_D04G006240:Ghir_D07G024240	segmental duplication	0.129112
Ghir_D04G006240:Ghir_D09G003220	segmental duplication	0.198733
Ghir_D04G006810:Ghir_D10G025020	segmental duplication	0.216333
Ghir_D04G006810:Ghir_D13G002090	segmental duplication	0.307664
Ghir_D04G012320:Ghir_D09G015370	segmental duplication	0.149383
Ghir_D04G012320:Ghir_D11G035900	segmental duplication	0.230398
Ghir_D04G013230:Ghir_D09G015770	segmental duplication	0.12389
Ghir_D04G013630:Ghir_D09G016550	segmental duplication	0.20685
Ghir_D04G016060:Ghir_D12G014510	segmental duplication	0.182844
Ghir_D04G016830:Ghir_D12G001630	segmental duplication	0.40952
Ghir_D04G019670:Ghir_D12G016100	segmental duplication	0.179225
Ghir_D05G001270:Ghir_D13G022510	segmental duplication	0.332076
Ghir_D05G001600:Ghir_D13G022320	segmental duplication	0.410486
Ghir_D05G002150:Ghir_D13G021960	segmental duplication	0.118944
Ghir_D05G006720:Ghir_D06G011720	segmental duplication	0.432718
Ghir_D05G008040:Ghir_D07G012210	segmental duplication	0.30164
Ghir_D05G008040:Ghir_D08G001190	segmental duplication	0.180553
Ghir_D05G008800:Ghir_D07G011320	segmental duplication	0.280032
Ghir_D05G008800:Ghir_D09G009290	segmental duplication	0.326751
Ghir_D05G009080:Ghir_D13G024450	segmental duplication	0.226552
Ghir_D05G009990:Ghir_D07G010170	segmental duplication	0.42862
Ghir_D05G009990:Ghir_D13G024990	segmental duplication	0.409326
Ghir_D05G010190:Ghir_D08G021470	segmental duplication	0.211989
Ghir_D05G014430:Ghir_D10G005570	segmental duplication	0.211071
Ghir_D05G014720:Ghir_D06G015850	segmental duplication	0.354042
Ghir_D05G014720:Ghir_D10G005120	segmental duplication	0.153537
Ghir_D05G016550:Ghir_D10G002990	segmental duplication	0.132181
Ghir_D05G016660:Ghir_D06G013940	segmental duplication	0.438319
Ghir_D05G024050:Ghir_D06G004860	segmental duplication	0.219615
Ghir_D05G029790:Ghir_D10G022190	segmental duplication	0.368382
Ghir_D05G031010:Ghir_D10G025840	segmental duplication	0.164906
Ghir_D05G031010:Ghir_D13G001980	segmental duplication	0.180963
Ghir_D05G037810:Ghir_D13G015110	segmental duplication	0.375653
Ghir_D06G006970:Ghir_D07G000750	segmental duplication	0.135821
Ghir_D06G007170:Ghir_D13G021700	segmental duplication	0.328528
Ghir_D06G011720:Ghir_D13G019920	segmental duplication	0.410524
Ghir_D06G018380:Ghir_D10G026810	segmental duplication	0.269309
Ghir_D06G020510:Ghir_D10G019900	segmental duplication	0.0896434
Ghir_D06G021260:Ghir_D10G007660	segmental duplication	0.228277
Ghir_D06G022480:Ghir_D10G004090	segmental duplication	0.39656
Ghir_D07G008780:Ghir_D07G019490	segmental duplication	0.324764
Ghir_D07G009690:Ghir_D07G017930	segmental duplication	0.245972
Ghir_D07G009690:Ghir_D11G015740	segmental duplication	0.324707
Ghir_D07G010170:Ghir_D08G000230	segmental duplication	0.438292
Ghir_D07G010170:Ghir_D13G024990	segmental duplication	0.376679
Ghir_D07G011320:Ghir_D09G009290	segmental duplication	0.402593
Ghir_D07G012210:Ghir_D08G001190	segmental duplication	0.220091
Ghir_D07G015280:Ghir_D08G014890	segmental duplication	0.128317
Ghir_D07G015280:Ghir_D11G009770	segmental duplication	0.218686
Ghir_D07G015280:Ghir_D12G011840	segmental duplication	0.111417
Ghir_D07G017180:Ghir_D11G014930	segmental duplication	0.161605
Ghir_D07G021600:Ghir_D11G014930	segmental duplication	0.295703
Ghir_D07G021740:Ghir_D11G014860	segmental duplication	0.345156
Ghir_D07G022690:Ghir_D11G013560	segmental duplication	0.228518
Ghir_D07G023660:Ghir_D09G002710	segmental duplication	0.226278
Ghir_D07G024240:Ghir_D09G003220	segmental duplication	0.167974
Ghir_D08G000230:Ghir_D13G024990	segmental duplication	0.447201
Ghir_D08G001230:Ghir_D09G010800	segmental duplication	0.188726
Ghir_D08G003440:Ghir_D08G016210	segmental duplication	0.269062
Ghir_D08G003660:Ghir_D08G015450	segmental duplication	0.277832
Ghir_D08G003660:Ghir_D11G008320	segmental duplication	0.235887
Ghir_D08G006270:Ghir_D08G015740	segmental duplication	0.194186
Ghir_D08G006270:Ghir_D11G008050	segmental duplication	0.240918
Ghir_D08G011680:Ghir_D09G019040	segmental duplication	0.262471
Ghir_D08G013020:Ghir_D11G002320	segmental duplication	0.443342
Ghir_D08G013020:Ghir_D11G009770	segmental duplication	0.212244
Ghir_D08G014440:Ghir_D11G009950	segmental duplication	0.158188
Ghir_D08G014890:Ghir_D11G009770	segmental duplication	0.219927
Ghir_D08G014890:Ghir_D12G011840	segmental duplication	0.123642
Ghir_D08G015450:Ghir_D11G008320	segmental duplication	0.285421
Ghir_D08G015740:Ghir_D11G008050	segmental duplication	0.228287
Ghir_D08G015740:Ghir_D12G010870	segmental duplication	0.255867
Ghir_D08G017270:Ghir_D09G020270	segmental duplication	0.42146
Ghir_D08G017270:Ghir_D11G003120	segmental duplication	0.445186
Ghir_D08G017270:Ghir_D12G022070	segmental duplication	0.511515
Ghir_D08G017810:Ghir_D12G022480	segmental duplication	0.227695
Ghir_D08G020130:Ghir_D12G024290	segmental duplication	0.198089
Ghir_D08G021240:Ghir_D11G014860	segmental duplication	0.33791
Ghir_D08G022850:Ghir_D11G028680	segmental duplication	0.245364
Ghir_D08G022850:Ghir_D13G019170	segmental duplication	0.209858
Ghir_D09G007760:Ghir_D10G002890	segmental duplication	0.0904443
Ghir_D09G008190:Ghir_D10G005120	segmental duplication	0.247657
Ghir_D09G008930:Ghir_D10G007660	segmental duplication	0.272381
Ghir_D09G011310:Ghir_D13G023810	segmental duplication	0.250153
Ghir_D09G015370:Ghir_D11G035900	segmental duplication	0.197415
Ghir_D09G017880:Ghir_D12G028250	segmental duplication	0.132746
Ghir_D09G020270:Ghir_D11G003120	segmental duplication	0.276388
Ghir_D09G020550:Ghir_D10G015400	segmental duplication	0.590078
Ghir_D10G025840:Ghir_D13G001980	segmental duplication	0.213219
Ghir_D11G000460:Ghir_D12G028250	segmental duplication	0.124433
Ghir_D11G003120:Ghir_D12G022070	segmental duplication	0.246136
Ghir_D11G003570:Ghir_D12G019020	segmental duplication	0.316942
Ghir_D11G004550:Ghir_D12G006080	segmental duplication	0.245543
Ghir_D11G011760:Ghir_D12G013720	segmental duplication	0.348659
Ghir_D11G018230:Ghir_D12G006080	segmental duplication	0.133459
Ghir_D11G020620:Ghir_D12G009390	segmental duplication	0.445412
Ghir_D11G022590:Ghir_D12G008280	segmental duplication	0.369483
Ghir_D11G026020:Ghir_D13G011220	segmental duplication	0.283198
Ghir_D11G026020:Ghir_D13G018180	segmental duplication	0.248108
Ghir_D11G029200:Ghir_D13G012080	segmental duplication	0.276084
Ghir_D11G029200:Ghir_D13G019280	segmental duplication	0.201031
Ghir_D11G029500:Ghir_D13G012200	segmental duplication	0.322927
Ghir_D11G029500:Ghir_D13G019360	segmental duplication	0.27724
Ghir_D11G031630:Ghir_D13G016270	segmental duplication	0.225029
Ghir_D12G002070:Ghir_D13G004510	segmental duplication	0.322594
Ghir_D12G002990:Ghir_D13G003260	segmental duplication	0.372486
Ghir_D12G017790:Ghir_D13G007760	segmental duplication	0.29927
Ghir_D13G000110:Ghir_Scaffold423G000170	segmental duplication	0.425632
Ghir_D13G011220:Ghir_D13G018180	segmental duplication	0.249499
Ghir_D13G012080:Ghir_D13G019280	segmental duplication	0.332316
Ghir_D13G012200:Ghir_D13G019360	segmental duplication	0.309315
Ghir_A01G008580:Ghir_A01G008590	tandem duplication	0.349595
Ghir_A01G008590:Ghir_A01G008600	tandem duplication	0.423399
Ghir_A02G000420:Ghir_A02G000430	tandem duplication	0.568282
Ghir_A02G010830:Ghir_A02G010840	tandem duplication	0.589021
Ghir_A05G040030:Ghir_A05G040040	tandem duplication	0.651045
Ghir_A05G040090:Ghir_A05G040100	tandem duplication	0.337758
Ghir_A05G040110:Ghir_A05G040120	tandem duplication	0.907895
Ghir_A08G022090:Ghir_A08G022100	tandem duplication	0.386668
Ghir_A13G020880:Ghir_A13G020890	tandem duplication	0.253597
Ghir_A13G021700:Ghir_A13G021710	tandem duplication	NaN
Ghir_D01G005710:Ghir_D01G005720	tandem duplication	0.522598
Ghir_D01G009040:Ghir_D01G009050	tandem duplication	0.380452
Ghir_D01G009050:Ghir_D01G009060	tandem duplication	0.433574
Ghir_D03G009100:Ghir_D03G009110	tandem duplication	0.405453
Ghir_D04G002920:Ghir_D04G002930	tandem duplication	0.393984
Ghir_D04G002940:Ghir_D04G002950	tandem duplication	0.775278
Ghir_D05G037800:Ghir_D05G037810	tandem duplication	NaN
Ghir_D08G022840:Ghir_D08G022850	tandem duplication	0.414886
Ghir_D10G015400:Ghir_D10G015410	tandem duplication	NaN
Ghir_D11G003570:Ghir_D11G003580	tandem duplication	0.286043
Ghir_D11G003580:Ghir_D11G003590	tandem duplication	NaN
Ghir_D11G020620:Ghir_D11G020630	tandem duplication	0.797863
Ghir_D11G028680:Ghir_D11G028690	tandem duplication	0.315003
Ghir_D13G021700:Ghir_D13G021710	tandem duplication	0.237588

## Sheet: Table S3
Synteny analysis between G. hirsutm and the other three plant species				391 G. hirsutum RING genes are collinear with RING genes from the other three species
G. hirsutum/A. thaliana	G. hirsutum/G. raimondii	G. hirsutum/G.arboreum		G. hirsutum Gene ID	A. thaliana Gene ID	G. raimondii Gene ID	G. arboretum Gene ID
Ghir_A11G011800/AT1G02610	Ghir_A01G000250/Gorai.002G002800	Ghir_A01G000250/Ga01G0025		Ghir_A01G001780	AT4G03510	Gorai.002G018100	Ga01G0196
Ghir_A12G013540/AT1G02610	Ghir_A01G001490/Gorai.002G015500	Ghir_D01G000260/Ga01G0025		Ghir_A01G002660	AT5G18760	Gorai.002G026800	Ga01G0278
Ghir_D11G011760/AT1G02610	Ghir_A01G001780/Gorai.002G018100	Ghir_A01G001780/Ga01G0196		Ghir_A01G002840	AT3G16720	Gorai.002G028700	Ga01G0295
Ghir_A12G014140/AT1G02860	Ghir_A01G002660/Gorai.002G026800	Ghir_D01G001760/Ga01G0196		Ghir_A01G003420	AT1G79110	Gorai.002G036500	Ga01G0360
Ghir_D12G014270/AT1G02860	Ghir_A01G002840/Gorai.002G028700	Ghir_A01G002660/Ga01G0278		Ghir_A01G005490	AT1G53010	Gorai.002G070700	Ga01G0666
Ghir_A12G000640/AT1G03365	Ghir_A01G003420/Gorai.002G036500	Ghir_D01G002590/Ga01G0278		Ghir_A01G005560	AT4G27470	Gorai.002G071500	Ga01G0680
Ghir_A12G015000/AT1G03770	Ghir_A01G005490/Gorai.002G070700	Ghir_A01G002840/Ga01G0295		Ghir_A01G009380	AT1G20823	Gorai.002G113500	Ga01G1098
Ghir_D12G015230/AT1G03770	Ghir_A01G005520/Gorai.002G070800	Ghir_D01G002800/Ga01G0295		Ghir_A01G012200	AT5G04460	Gorai.002G143900	Ga01G1272
Ghir_A07G022150/AT1G04020	Ghir_A01G005560/Gorai.002G071500	Ghir_A01G003420/Ga01G0360		Ghir_A01G012660	AT2G42030	Gorai.002G155900	Ga01G1531
Ghir_A02G003960/AT1G04360	Ghir_A01G007090/Gorai.002G088700	Ghir_D01G003430/Ga01G0360		Ghir_A01G014290	AT1G68070	Gorai.002G172200	Ga01G1681
Ghir_D02G004290/AT1G04360	Ghir_A01G008580/Gorai.002G105000	Ghir_A01G022890/Ga01G0615		Ghir_A01G014740	AT2G01275	Gorai.002G181200	Ga02G0923
Ghir_A02G002670/AT1G04790	Ghir_A01G009380/Gorai.002G113500	Ghir_D01G005220/Ga01G0615		Ghir_A01G015180	AT1G24580	Gorai.002G187900	Ga02G0860
Ghir_A09G021150/AT1G04790	Ghir_A01G009820/Gorai.002G122300	Ghir_A01G005490/Ga01G0666		Ghir_A01G015520	AT1G10650	Gorai.002G185700	Ga02G1041
Ghir_D09G020550/AT1G04790	Ghir_A01G010490/Gorai.002G129700	Ghir_D01G005690/Ga01G0666		Ghir_A01G020740	AT3G09760	Gorai.002G248600	Ga02G1661
Ghir_D10G015400/AT1G04790	Ghir_A01G011640/Gorai.002G141900	Ghir_A01G005520/Ga01G0667		Ghir_A01G022150	AT2G38185	Gorai.002G263500	Ga14G0065
Ghir_D02G001780/AT1G05890	Ghir_A01G012200/Gorai.002G143900	Ghir_D01G005710/Ga01G0667		Ghir_A01G022890	AT3G15070	Gorai.002G065600	Ga01G0615
Ghir_A08G006660/AT1G06770	Ghir_A01G012660/Gorai.002G155900	Ghir_D01G005720/Ga01G0668		Ghir_A02G000110	AT5G01960	Gorai.005G001700	Ga03G0009
Ghir_A11G013530/AT1G06770	Ghir_A01G014290/Gorai.002G172200	Ghir_A01G005560/Ga01G0680		Ghir_A02G000140	AT5G01980	Gorai.005G002000	Ga03G0012
Ghir_D07G022690/AT1G06770	Ghir_A01G014740/Gorai.002G181200	Ghir_A01G007090/Ga01G0860		Ghir_A02G000430	AT5G01880	Gorai.005G004700	Ga03G0039
Ghir_D11G013560/AT1G06770	Ghir_A01G015180/Gorai.002G187900	Ghir_D01G007390/Ga01G0860		Ghir_A02G003960	AT1G04360	Gorai.005G049100	Ga03G0445
Ghir_A08G000780/AT1G08190	Ghir_A01G015520/Gorai.002G185700	Ghir_A01G008580/Ga01G1027		Ghir_A02G008200	AT1G22500	Gorai.005G095100	Ga03G0909
Ghir_A01G015520/AT1G10650	Ghir_A01G017410/Gorai.002G214100	Ghir_D01G009040/Ga01G1027		Ghir_A02G010830	AT2G46495	Gorai.003G080000	Ga01G1759
Ghir_A12G015520/AT1G10650	Ghir_A01G018120/Gorai.002G220800	Ghir_A01G008590/Ga01G1029		Ghir_A02G016210	AT2G22690	Gorai.003G035500	Ga02G0326
Ghir_D01G016480/AT1G10650	Ghir_A01G020740/Gorai.002G248600	Ghir_A01G008600/Ga01G1029		Ghir_A02G018890	AT3G51325	Gorai.003G007100	Ga02G0068
Ghir_D12G015790/AT1G10650	Ghir_A01G022150/Gorai.002G263500	Ghir_D01G009050/Ga01G1029		Ghir_A03G000720	AT1G32530	Gorai.003G180700	Ga01G2723
Ghir_A05G016830/AT1G11100	Ghir_A01G022890/Gorai.002G065600	Ghir_A01G009380/Ga01G1098		Ghir_A03G000880	AT1G32740	Gorai.003G179400	Ga01G2706
Ghir_D05G016660/AT1G11100	Ghir_A02G000110/Gorai.005G001700	Ghir_D01G009800/Ga01G1098		Ghir_A03G002240	AT1G12760	Gorai.004G208600	Ga01G2541
Ghir_D06G013940/AT1G11100	Ghir_A02G000140/Gorai.005G002000	Ghir_A01G009820/Ga01G1184		Ghir_A03G002910	AT1G55530	Gorai.003G154300	Ga01G2611
Ghir_A03G002240/AT1G12760	Ghir_A02G000420/Gorai.005G004600	Ghir_A01G012200/Ga01G1272		Ghir_A03G003510	AT5G58580	Gorai.003G147000	Ga01G2519
Ghir_A08G018730/AT1G12760	Ghir_A02G000430/Gorai.005G004700	Ghir_A01G011640/Ga01G1334		Ghir_A03G004150	AT5G60580	Gorai.003G141100	Ga01G2385
Ghir_A12G023910/AT1G12760	Ghir_A02G002670/Gorai.005G035400	Ghir_A01G010490/Ga01G1463		Ghir_A03G005320	AT3G46620	Gorai.003G129300	Ga01G2247
Ghir_D03G016750/AT1G12760	Ghir_A02G003960/Gorai.005G049100	Ghir_D01G011510/Ga01G1463		Ghir_A03G008460	AT3G02340	Gorai.003G104200	Ga01G1904
Ghir_D11G002200/AT1G12760	Ghir_A02G004630/Gorai.005G056100	Ghir_A01G012660/Ga01G1531		Ghir_A03G009270	AT1G45180	Gorai.005G101700	Ga03G1175
Ghir_D12G023900/AT1G12760	Ghir_A02G004790/Gorai.005G057600	Ghir_A01G014290/Ga01G1681		Ghir_A03G011440	AT1G14260	Gorai.005G141600	Ga03G1394
Ghir_A12G015850/AT1G13195	Ghir_A02G005550/Gorai.005G067200	Ghir_D01G015260/Ga01G1681		Ghir_A03G011660	AT1G69330	Gorai.005G144000	Ga03G1422
Ghir_D12G016100/AT1G13195	Ghir_A02G007540/Gorai.005G088100	Ghir_A02G010830/Ga01G1759		Ghir_A03G013250	AT2G01735	Gorai.005G157000	Ga03G1571
Ghir_A13G007640/AT1G14180	Ghir_A02G008200/Gorai.005G095100	Ghir_D03G009100/Ga01G1759		Ghir_A03G013940	AT2G01275	Gorai.005G163500	Ga03G1655
Ghir_D13G007880/AT1G14180	Ghir_A02G010160/Gorai.003G073200	Ghir_A02G010810/Ga01G1762		Ghir_A03G015790	AT1G23980	Gorai.005G202000	Ga03G2104
Ghir_A03G011440/AT1G14260	Ghir_A02G010790/Gorai.003G079500	Ghir_A02G010800/Ga01G1763		Ghir_A03G018250	AT3G19910	Gorai.005G211500	Ga03G2200
Ghir_A13G007520/AT1G14260	Ghir_A02G010830/Gorai.003G080000	Ghir_D03G009140/Ga01G1763		Ghir_A04G003020	AT4G27470	Gorai.009G390700	Ga05G3944
Ghir_D02G012950/AT1G14260	Ghir_A02G014820/Gorai.003G045800	Ghir_A02G010790/Ga01G1767		Ghir_A04G008270	AT3G09770	Gorai.009G418300	Ga04G0825
Ghir_D12G017790/AT1G14260	Ghir_A02G016210/Gorai.003G035500	Ghir_D03G009160/Ga01G1767		Ghir_A04G008940	AT2G37580	Gorai.012G103200	Ga04G0737
Ghir_D13G007760/AT1G14260	Ghir_A02G016960/Gorai.003G027700	Ghir_D03G009170/Ga01G1768		Ghir_A04G009090	AT2G39720	Gorai.012G105100	Ga04G0720
Ghir_A12G018480/AT1G18910	Ghir_A02G018890/Gorai.003G007100	Ghir_A02G010160/Ga01G1840		Ghir_A04G009420	AT2G37950	Gorai.012G109400	Ga04G0706
Ghir_D12G018780/AT1G18910	Ghir_A02G018980/Gorai.003G006100	Ghir_D03G009780/Ga01G1840		Ghir_A04G011720	AT3G19950	Gorai.012G134900	Ga04G0408
Ghir_A06G001150/AT1G19310	Ghir_A03G000720/Gorai.003G180700	Ghir_A03G008460/Ga01G1904		Ghir_A04G011840	AT1G50410	Gorai.012G136000	Ga04G0395
Ghir_D06G001000/AT1G19310	Ghir_A03G000880/Gorai.003G179400	Ghir_D03G010970/Ga01G1904		Ghir_A04G012410	AT4G33565	Gorai.012G143100	Ga04G0180
Ghir_A05G019470/AT1G19680	Ghir_A03G002240/Gorai.003G161000	Ghir_A03G007320/Ga01G2024		Ghir_A04G013480	AT2G21380	Gorai.012G154300	Ga04G0270
Ghir_D02G009850/AT1G19680	Ghir_A03G002240/Gorai.004G208600	Ghir_D03G011410/Ga01G2024		Ghir_A05G001130	AT4G32600	Gorai.009G011400	Ga05G0112
Ghir_D05G019500/AT1G19680	Ghir_A03G002910/Gorai.003G154300	Ghir_A03G005320/Ga01G2247		Ghir_A05G006650	AT4G31450	Gorai.009G067800	Ga05G0685
Ghir_A01G009380/AT1G20823	Ghir_A03G003240/Gorai.003G151000	Ghir_A03G004150/Ga01G2385		Ghir_A05G007970	AT5G22000	Gorai.009G081600	Ga05G0825
Ghir_D01G009800/AT1G20823	Ghir_A03G003510/Gorai.003G147000	Ghir_A03G003600/Ga01G2443		Ghir_A05G008770	AT2G27940	Gorai.009G089200	Ga05G0909
Ghir_A05G027400/AT1G21960	Ghir_A03G003600/Gorai.003G146200	Ghir_D03G015340/Ga01G2443		Ghir_A05G009090	AT3G47160	Gorai.009G092300	Ga05G0940
Ghir_A02G008200/AT1G22500	Ghir_A03G004150/Gorai.003G141100	Ghir_A03G003240/Ga01G2483		Ghir_A05G010270	AT2G28540	Gorai.009G104400	Ga05G1062
Ghir_D02G008580/AT1G22500	Ghir_A03G005320/Gorai.003G129300	Ghir_D03G015810/Ga01G2483		Ghir_A05G014630	AT1G53820	Gorai.009G148100	Ga05G1504
Ghir_A05G025540/AT1G22510	Ghir_A03G007320/Gorai.003G109100	Ghir_A03G003510/Ga01G2519		Ghir_A05G014860	AT4G19670	Gorai.009G150700	Ga05G1533
Ghir_D05G025440/AT1G22510	Ghir_A03G008460/Gorai.003G104200	Ghir_D03G015440/Ga01G2519		Ghir_A05G014890	AT4G19700	Gorai.009G150800	Ga05G1536
Ghir_D05G028060/AT1G22670	Ghir_A03G009270/Gorai.005G101700	Ghir_A03G002240/Ga01G2541		Ghir_A05G017820	AT1G62370	Gorai.009G182400	Ga05G1856
Ghir_A03G015790/AT1G23980	Ghir_A03G010550/Gorai.005G131100	Ghir_D03G016750/Ga01G2541		Ghir_A05G019470	AT1G19680	Gorai.009G199100	Ga05G2023
Ghir_A12G015850/AT1G24440	Ghir_A03G010710/Gorai.005G129300	Ghir_A03G002570/Ga01G2581		Ghir_A05G020890	AT1G45976	Gorai.009G213200	Ga05G2161
Ghir_D12G016100/AT1G24440	Ghir_A03G010890/Gorai.005G136200	Ghir_D03G016370/Ga01G2581		Ghir_A05G020970	AT1G45180	Gorai.009G213900	Ga05G2169
Ghir_A01G015180/AT1G24580	Ghir_A03G011020/Gorai.005G137800	Ghir_A03G002910/Ga01G2611		Ghir_A05G025540	AT1G22510	Gorai.009G265000	Ga05G2674
Ghir_D01G016670/AT1G24580	Ghir_A03G011070/Gorai.005G137100	Ghir_D03G016120/Ga01G2611		Ghir_A05G027400	AT1G21960	Gorai.009G283600	Ga05G2866
Ghir_A13G007580/AT1G26800	Ghir_A03G011440/Gorai.005G141600	Ghir_A03G000880/Ga01G2706		Ghir_A05G028050	AT4G09560	Gorai.009G289500	Ga05G2933
Ghir_D13G007820/AT1G26800	Ghir_A03G011660/Gorai.005G144000	Ghir_A03G000720/Ga01G2723		Ghir_A05G031140	AT5G05830	Gorai.009G321200	Ga05G3306
Ghir_A12G005120/AT1G30860	Ghir_A03G013250/Gorai.005G157000	Ghir_D03G018440/Ga01G2723		Ghir_A05G036830	AT3G01650	Gorai.012G065700	Ga04G1458
Ghir_A12G022000/AT1G32340	Ghir_A03G013940/Gorai.005G163500	Ghir_A03G000100/Ga01G2785		Ghir_A05G040130	AT1G49230	Gorai.012G030900	Ga04G1827
Ghir_D12G022020/AT1G32340	Ghir_A03G017460/Gorai.005G202000	Ghir_A02G018890/Ga02G0068		Ghir_A06G001150	AT1G19310	Gorai.010G012500	Ga06G0137
Ghir_A03G000720/AT1G32530	Ghir_A03G018250/Gorai.005G211500	Ghir_D03G000690/Ga02G0068		Ghir_A06G006860	AT2G20030	Gorai.010G074800	Ga06G0652
Ghir_A12G022230/AT1G32530	Ghir_A03G018280/Gorai.005G211800	Ghir_A02G018730/Ga02G0085		Ghir_A06G015260	AT5G45100	Gorai.010G169200	Ga06G1721
Ghir_A03G000880/AT1G32740	Ghir_A03G018640/Gorai.005G215300	Ghir_A02G016960/Ga02G0251		Ghir_A06G017460	AT3G11110	Gorai.010G195900	Ga06G1988
Ghir_D02G010610/AT1G33480	Ghir_A03G022290/Gorai.005G254300	Ghir_D03G002670/Ga02G0251		Ghir_A06G020170	AT1G80400	Gorai.010G227900	Ga06G2299
Ghir_A03G009270/AT1G45180	Ghir_A03G022890/Gorai.005G260800	Ghir_A02G016210/Ga02G0326		Ghir_A06G021410	AT2G34200	Gorai.010G241500	Ga06G2434
Ghir_A05G020970/AT1G45180	Ghir_A04G003020/Gorai.009G390700	Ghir_D03G003370/Ga02G0326		Ghir_A07G000160	AT4G31450	Gorai.001G002000	Ga07G0020
Ghir_D02G009260/AT1G45180	Ghir_A04G005290/Gorai.009G353400	Ghir_A02G014820/Ga02G0446		Ghir_A07G002100	AT2G26350	Gorai.001G020700	Ga07G0217
Ghir_D06G001770/AT1G45180	Ghir_A04G007640/Gorai.009G411300	Ghir_D03G004520/Ga02G0446		Ghir_A07G011270	AT2G27950	Gorai.001G117600	Ga07G1142
Ghir_A05G020890/AT1G45976	Ghir_A04G007830/Gorai.009G413400	Ghir_A08G011390/Ga02G0512		Ghir_A07G012130	AT5G22000	Gorai.001G126700	Ga07G1250
Ghir_D05G020830/AT1G45976	Ghir_A04G008270/Gorai.006G167300	Ghir_D08G012130/Ga02G0512		Ghir_A07G014830	AT2G46160	Gorai.001G157500	Ga07G1548
Ghir_A05G040090/AT1G49200	Ghir_A04G008270/Gorai.009G418300	Ghir_A13G009210/Ga02G0838		Ghir_A07G014960	AT3G61460	Gorai.001G159300	Ga07G1563
Ghir_A05G040130/AT1G49230	Ghir_A04G008940/Gorai.012G103200	Ghir_A01G015180/Ga02G0860		Ghir_A07G016760	AT3G07120	Gorai.001G187400	Ga07G1776
Ghir_A13G004330/AT1G49850	Ghir_A04G009090/Gorai.012G105100	Ghir_D01G016670/Ga02G0860		Ghir_A07G016810	AT3G07200	Gorai.001G188100	Ga07G1781
Ghir_D12G002070/AT1G49850	Ghir_A04G009420/Gorai.012G109400	Ghir_A01G014740/Ga02G0923		Ghir_A07G018770	AT5G38070	Gorai.001G203200	Ga07G1998
Ghir_D13G004510/AT1G49850	Ghir_A04G010570/Gorai.012G121900	Ghir_D01G016010/Ga02G0923		Ghir_A07G019130	AT3G02290	Gorai.001G207100	Ga07G2035
Ghir_A03G018450/AT1G50410	Ghir_A04G010960/Gorai.012G126100	Ghir_A01G015520/Ga02G1041		Ghir_A07G020840	AT2G04240	Gorai.001G223700	Ga07G2240
Ghir_A04G011840/AT1G50410	Ghir_A04G011190/Gorai.012G129300	Ghir_D01G016480/Ga02G1041		Ghir_A07G021640	AT3G07120	Gorai.001G233400	Ga07G2323
Ghir_D04G016160/AT1G50410	Ghir_A04G011720/Gorai.012G134900	Ghir_A01G016120/Ga02G1119		Ghir_A07G022150	AT1G04020	Gorai.001G238400	Ga07G2384
Ghir_A01G005490/AT1G53010	Ghir_A04G011840/Gorai.012G136000	Ghir_D01G017660/Ga02G1119		Ghir_A08G000180	AT2G28540	Gorai.004G002000	Ga08G0022
Ghir_D01G005690/AT1G53010	Ghir_A04G012410/Gorai.012G143100	Ghir_A01G017410/Ga02G1281		Ghir_A08G003340	AT3G08505	Gorai.004G036900	Ga08G0327
Ghir_A13G015510/AT1G53190	Ghir_A04G013480/Gorai.012G154300	Ghir_D01G018970/Ga02G1281		Ghir_A08G006090	AT3G60220	Gorai.004G067900	Ga08G0660
Ghir_D01G005220/AT1G53190	Ghir_A04G013990/Gorai.012G160800	Ghir_A01G018120/Ga02G1357		Ghir_A08G006660	AT1G06770	Gorai.004G074300	Ga08G0721
Ghir_D11G031630/AT1G53190	Ghir_A05G000950/Gorai.009G009400	Ghir_D01G019990/Ga02G1357		Ghir_A08G008290	AT2G47560	Gorai.004G091600	Ga08G0903
Ghir_D13G016270/AT1G53190	Ghir_A05G001130/Gorai.009G011400	Ghir_A01G020740/Ga02G1661		Ghir_A08G012570	AT2G47700	Gorai.004G142300	Ga08G1395
Ghir_A05G014630/AT1G53820	Ghir_A05G001440/Gorai.009G014600	Ghir_A02G000110/Ga03G0009		Ghir_A08G013610	AT2G46160	Gorai.004G154800	Ga08G1526
Ghir_A10G004770/AT1G53820	Ghir_A05G001990/Gorai.009G020600	Ghir_A02G000140/Ga03G0012		Ghir_A08G014000	AT3G61460	Gorai.004G159300	Ga08G1577
Ghir_D05G014430/AT1G53820	Ghir_A05G001990/Gorai.013G232700	Ghir_D02G000180/Ga03G0012		Ghir_A08G015660	AT5G45290	Gorai.004G176400	Ga08G1754
Ghir_D10G005570/AT1G53820	Ghir_A05G006650/Gorai.009G067800	Ghir_A02G000420/Ga03G0038		Ghir_A08G016960	AT4G17680	Gorai.004G190300	Ga08G1901
Ghir_A10G005140/AT1G54150	Ghir_A05G007130/Gorai.009G072700	Ghir_A02G000430/Ga03G0039		Ghir_A08G018730	AT1G12760	Gorai.008G244300	Ga08G2110
Ghir_D10G005920/AT1G54150	Ghir_A05G007970/Gorai.009G081600	Ghir_D02G000430/Ga03G0039		Ghir_A08G020410	AT3G07120	Gorai.004G226100	Ga08G2288
Ghir_D08G008560/AT1G55250	Ghir_A05G008770/Gorai.009G089200	Ghir_A02G019680/Ga03G0264		Ghir_A08G020680	AT5G60580	Gorai.004G228500	Ga08G2315
Ghir_A03G002910/AT1G55530	Ghir_A05G009050/Gorai.009G092000	Ghir_D02G002540/Ga03G0264		Ghir_A08G022100	AT3G05200	Gorai.004G243000	Ga08G2468
Ghir_D03G016120/AT1G55530	Ghir_A05G009090/Gorai.009G092300	Ghir_A02G003960/Ga03G0445		Ghir_A08G024330	AT1G79380	Gorai.004G268600	Ga08G2726
Ghir_A12G015520/AT1G60610	Ghir_A05G010270/Gorai.009G104400	Ghir_D02G004290/Ga03G0445		Ghir_A08G024750	AT2G18670	Gorai.004G272900	Ga08G2770
Ghir_D12G015790/AT1G60610	Ghir_A05G012480/Gorai.009G125800	Ghir_A02G004630/Ga03G0514		Ghir_A08G024760	AT2G18650	Gorai.004G273000	Ga08G2771
Ghir_A05G016830/AT1G61140	Ghir_A05G014630/Gorai.009G148100	Ghir_D02G004950/Ga03G0514		Ghir_A09G002740	AT5G40250	Gorai.006G029000	Ga09G0319
Ghir_D05G016660/AT1G61140	Ghir_A05G014640/Gorai.009G148200	Ghir_A02G004790/Ga03G0529		Ghir_A09G003280	AT3G01650	Gorai.006G034900	Ga14G1822
Ghir_D06G013940/AT1G61140	Ghir_A05G014860/Gorai.009G150700	Ghir_D10G017870/Ga03G0529		Ghir_A09G005340	AT1G73950	Gorai.006G063200	Ga09G0623
Ghir_A10G001570/AT1G61620	Ghir_A05G014890/Gorai.009G150800	Ghir_A02G005550/Ga03G0609		Ghir_A09G011770	AT5G12310	Gorai.006G124000	Ga09G1260
Ghir_D10G002380/AT1G61620	Ghir_A05G016710/Gorai.009G170000	Ghir_D02G005910/Ga03G0609		Ghir_A09G012460	AT1G71980	Gorai.006G130700	Ga09G1331
Ghir_A05G017820/AT1G62370	Ghir_A05G017820/Gorai.009G182400	Ghir_A02G007540/Ga03G0849		Ghir_A09G014220	AT2G35910	Gorai.006G148300	Ga09G1520
Ghir_A06G016410/AT1G62370	Ghir_A05G018730/Gorai.009G191600	Ghir_D02G007990/Ga03G0849		Ghir_A09G015960	AT2G37150	Gorai.006G167700	Ga09G1719
Ghir_A11G016220/AT1G62370	Ghir_A05G018760/Gorai.009G191900	Ghir_A02G008200/Ga03G0909		Ghir_A09G020860	AT4G17920	Gorai.006G217300	Ga09G2231
Ghir_D06G017300/AT1G62370	Ghir_A05G019470/Gorai.009G199100	Ghir_D02G008580/Ga03G0909		Ghir_A09G021150	AT1G04790	Gorai.006G220000	Ga09G2258
Ghir_A03G002240/AT1G63170	Ghir_A05G020890/Gorai.009G213200	Ghir_A02G008800/Ga03G0969		Ghir_A09G021300	AT3G24800	Gorai.006G221600	Ga09G2282
Ghir_A08G018730/AT1G63170	Ghir_A05G020970/Gorai.009G213900	Ghir_D02G009130/Ga03G0969		Ghir_A09G023980	AT5G43530	Gorai.006G248800	Ga09G2568
Ghir_A12G023910/AT1G63170	Ghir_A05G022750/Gorai.009G233100	Ghir_D02G010610/Ga03G1124		Ghir_A09G024050	AT5G43420	Gorai.006G249700	Ga09G2578
Ghir_D03G016750/AT1G63170	Ghir_A05G024040/Gorai.009G246100	Ghir_A03G009270/Ga03G1175		Ghir_A09G025170	AT3G16720	Gorai.006G261100	Ga09G2701
Ghir_D11G002200/AT1G63170	Ghir_A05G024190/Gorai.009G247800	Ghir_D02G009260/Ga03G1175		Ghir_A10G001570	AT1G61620	Gorai.011G021100	Ga10G2881
Ghir_D12G023900/AT1G63170	Ghir_A05G025540/Gorai.009G265000	Ghir_A03G010550/Ga03G1302		Ghir_A10G002710	AT2G34000	Gorai.011G032600	Ga10G2764
Ghir_A11G002340/AT1G63840	Ghir_A05G025970/Gorai.009G269400	Ghir_D02G012700/Ga03G1302		Ghir_A10G003290	AT2G34200	Gorai.011G038300	Ga10G2707
Ghir_D05G032240/AT1G67800	Ghir_A05G027400/Gorai.009G283600	Ghir_A03G010710/Ga03G1313		Ghir_A10G004360	AT4G19700	Gorai.011G049400	Ga10G2599
Ghir_D07G024240/AT1G67800	Ghir_A05G028050/Gorai.009G289500	Ghir_A03G010890/Ga03G1336		Ghir_A10G004770	AT1G53820	Gorai.011G054800	Ga10G2549
Ghir_A01G015180/AT1G67856	Ghir_A05G029420/Gorai.009G304700	Ghir_D02G012100/Ga03G1336		Ghir_A10G005140	AT1G54150	Gorai.011G059000	Ga10G2510
Ghir_D01G016670/AT1G67856	Ghir_A05G031140/Gorai.009G321200	Ghir_A03G011070/Ga03G1347		Ghir_A10G007580	AT1G80400	Gorai.011G078300	Ga10G2258
Ghir_A01G014290/AT1G68070	Ghir_A05G033840/Gorai.009G343100	Ghir_D02G012000/Ga03G1347		Ghir_A10G018200	AT2G40770	Gorai.011G206500	Ga10G0964
Ghir_D01G015260/AT1G68070	Ghir_A05G033890/Gorai.009G342500	Ghir_A03G011020/Ga03G1358		Ghir_A10G018410	AT5G05280	Gorai.011G209400	Ga10G0926
Ghir_D05G031780/AT1G68070	Ghir_A05G034610/Gorai.012G081400	Ghir_D02G011940/Ga03G1358		Ghir_A10G022550	AT3G55530	Gorai.011G266800	Ga10G0276
Ghir_A13G005170/AT1G68820	Ghir_A05G036280/Gorai.012G071400	Ghir_A03G011440/Ga03G1394		Ghir_A10G024370	AT3G11110	Gorai.011G292000	Ga10G0086
Ghir_D13G007220/AT1G68820	Ghir_A05G036830/Gorai.012G065700	Ghir_D02G012950/Ga03G1394		Ghir_A11G000480	AT3G18290	Gorai.007G005400	Ga11G4079
Ghir_A03G011660/AT1G69330	Ghir_A05G037970/Gorai.012G053500	Ghir_A03G011660/Ga03G1422		Ghir_A11G001410	AT5G53110	Gorai.007G014700	Ga11G3989
Ghir_D02G013170/AT1G69330	Ghir_A05G038750/Gorai.012G045500	Ghir_D02G013170/Ga03G1422		Ghir_A11G002200	AT4G11680	Gorai.007G022500	Ga11G3914
Ghir_A09G012460/AT1G71980	Ghir_A05G040110/Gorai.012G031300	Ghir_A03G013250/Ga03G1571		Ghir_A11G002340	AT1G63840	Gorai.007G024300	Ga11G3898
Ghir_D09G012010/AT1G71980	Ghir_A05G040130/Gorai.012G030900	Ghir_D02G014460/Ga03G1571		Ghir_A11G003120	AT2G35420	Gorai.007G032700	Ga11G3807
Ghir_D05G025440/AT1G72175	Ghir_A06G000100/Gorai.010G001400	Ghir_A03G013940/Ga03G1655		Ghir_A11G004650	AT4G35840	Gorai.007G047500	Ga11G3649
Ghir_A05G014630/AT1G72310	Ghir_A06G000120/Gorai.010G001500	Ghir_D02G015120/Ga03G1655		Ghir_A11G008070	AT3G60220	Gorai.007G084400	Ga11G3290
Ghir_A10G004770/AT1G72310	Ghir_A06G001150/Gorai.010G012500	Ghir_D02G018550/Ga03G2085		Ghir_A11G008350	AT2G44950	Gorai.007G087200	Ga11G3260
Ghir_D05G014430/AT1G72310	Ghir_A06G004710/Gorai.010G050800	Ghir_A03G017460/Ga03G2104		Ghir_A11G009730	AT4G00335	Gorai.007G101200	Ga11G3111
Ghir_D10G005570/AT1G72310	Ghir_A06G004810/Gorai.010G052000	Ghir_D02G018730/Ga03G2104		Ghir_A11G009810	AT3G61460	Gorai.007G101700	Ga11G3106
Ghir_A09G005340/AT1G73950	Ghir_A06G005230/Gorai.010G056600	Ghir_A03G018250/Ga03G2200		Ghir_A11G009930	AT4G01270	Gorai.007G103300	Ga11G3091
Ghir_A12G018480/AT1G74770	Ghir_A06G006860/Gorai.010G074800	Ghir_D02G019610/Ga03G2200		Ghir_A11G011800	AT1G02610	Gorai.007G123200	Ga11G2892
Ghir_D12G018780/AT1G74770	Ghir_A06G007010/Gorai.010G076400	Ghir_A03G018450/Ga03G2221		Ghir_A11G013530	AT1G06770	Gorai.007G142500	Ga07G2434
Ghir_A05G019470/AT1G75400	Ghir_A06G008690/Gorai.010G094400	Ghir_D02G019810/Ga03G2221		Ghir_A11G013780	AT5G43420	Gorai.007G145400	Ga11G2678
Ghir_D02G009850/AT1G75400	Ghir_A06G008780/Gorai.010G097000	Ghir_D02G022020/Ga03G2448		Ghir_A11G014580	AT3G24800	Gorai.007G154100	Ga11G2594
Ghir_D05G019500/AT1G75400	Ghir_A06G011280/Gorai.010G142500	Ghir_A03G022290/Ga03G2643		Ghir_A11G014760	AT3G07120	Gorai.007G155500	Ga11G2570
Ghir_A01G009380/AT1G76410	Ghir_A06G013200/Gorai.010G155500	Ghir_A03G022890/Ga03G2714		Ghir_A11G014830	AT3G07200	Gorai.007G156200	Ga11G2564
Ghir_D01G009800/AT1G76410	Ghir_A06G015260/Gorai.010G169200	Ghir_D02G024330/Ga03G2714		Ghir_A11G015890	AT2G05170	Gorai.007G166700	Ga11G2450
Ghir_A01G003420/AT1G79110	Ghir_A06G015410/Gorai.010G172900	Ghir_D04G019670/Ga04G0031		Ghir_A11G016220	AT1G62370	Gorai.007G170200	Ga11G2405
Ghir_D01G003430/AT1G79110	Ghir_A06G017460/Gorai.010G195900	Ghir_A04G012410/Ga04G0180		Ghir_A11G018150	AT2G17730	Gorai.007G190700	Ga11G2188
Ghir_D05G034080/AT1G79110	Ghir_A06G018720/Gorai.010G208800	Ghir_D04G016830/Ga04G0180		Ghir_A11G028500	AT3G05200	Gorai.007G294900	Ga11G0914
Ghir_A08G024330/AT1G79380	Ghir_A06G019080/Gorai.010G215700	Ghir_A04G013990/Ga04G0210		Ghir_A11G029040	AT3G05545	Gorai.007G300400	Ga11G0855
Ghir_A13G013210/AT1G79380	Ghir_A06G019350/Gorai.010G218600	Ghir_D04G018450/Ga04G0210		Ghir_A11G031330	AT3G15070	Gorai.007G325600	Ga11G0564
Ghir_D08G025220/AT1G79380	Ghir_A06G020170/Gorai.010G227900	Ghir_A04G013480/Ga04G0270		Ghir_A11G034160	AT2G42030	Gorai.007G362400	Ga11G0196
Ghir_D13G013930/AT1G79380	Ghir_A06G021410/Gorai.010G241500	Ghir_D04G017450/Ga04G0311		Ghir_A11G035050	AT3G53410	Gorai.007G374000	Ga11G0072
Ghir_A06G020170/AT1G80400	Ghir_A06G022550/Gorai.010G247300	Ghir_A04G011840/Ga04G0395		Ghir_A12G000640	AT1G03365	Gorai.008G006200	Ga12G2856
Ghir_A10G007580/AT1G80400	Ghir_A07G000160/Gorai.001G002000	Ghir_D04G016160/Ga04G0395		Ghir_A12G004310	AT4G39140	Gorai.008G030700	Ga14G1893
Ghir_D06G021260/AT1G80400	Ghir_A07G001460/Gorai.001G014400	Ghir_A04G011720/Ga04G0408		Ghir_A12G006060	AT2G17730	Gorai.008G062100	Ga12G2492
Ghir_D10G007660/AT1G80400	Ghir_A07G001530/Gorai.001G015000	Ghir_D04G016060/Ga04G0408		Ghir_A12G006840	AT2G23780	Gorai.008G069900	Ga12G2379
Ghir_A01G014740/AT2G01275	Ghir_A07G002100/Gorai.001G020700	Ghir_A04G011190/Ga04G0465		Ghir_A12G010470	AT3G60300	Gorai.008G109100	Ga12G1950
Ghir_A03G013940/AT2G01275	Ghir_A07G006340/Gorai.001G065500	Ghir_D04G015550/Ga04G0465		Ghir_A12G010680	AT3G60220	Gorai.008G111300	Ga12G1925
Ghir_D01G016010/AT2G01275	Ghir_A07G006540/Gorai.001G067700	Ghir_A04G010960/Ga04G0494		Ghir_A12G011530	AT2G46160	Gorai.008G119400	Ga12G1860
Ghir_D02G015120/AT2G01275	Ghir_A07G007680/Gorai.001G079100	Ghir_D04G015210/Ga04G0494		Ghir_A12G011670	AT3G61460	Gorai.008G120600	Ga12G1842
Ghir_A03G013250/AT2G01735	Ghir_A07G008210/Gorai.001G084900	Ghir_D09G005870/Ga04G0515		Ghir_A12G012060	AT2G46495	Gorai.008G125000	Ga12G1802
Ghir_D02G014460/AT2G01735	Ghir_A07G009610/Gorai.001G099600	Ghir_D04G014000/Ga04G0633		Ghir_A12G013540	AT1G02610	Gorai.008G140100	Ga12G1647
Ghir_D05G031780/AT2G01735	Ghir_A07G010350/Gorai.001G107700	Ghir_A04G009420/Ga04G0706		Ghir_A12G014140	AT1G02860	Gorai.008G145700	Ga12G1580
Ghir_A03G011440/AT2G02960	Ghir_A07G010750/Gorai.001G111900	Ghir_D04G013630/Ga04G0706		Ghir_A12G014340	AT3G19950	Gorai.008G147900	Ga12G1559
Ghir_A13G007520/AT2G02960	Ghir_A07G011270/Gorai.001G117600	Ghir_A04G009090/Ga04G0720		Ghir_A12G015000	AT1G03770	Gorai.008G154600	Ga12G1483
Ghir_D02G012950/AT2G02960	Ghir_A07G012130/Gorai.001G126700	Ghir_D04G013230/Ga04G0720		Ghir_A12G015520	AT1G10650	Gorai.008G159600	Ga12G1425
Ghir_D12G017790/AT2G02960	Ghir_A07G014830/Gorai.001G157500	Ghir_A04G008940/Ga04G0737		Ghir_A12G015850	AT1G13195	Gorai.008G162800	Ga12G1387
Ghir_D13G007760/AT2G02960	Ghir_A07G014960/Gorai.001G159300	Ghir_D04G013090/Ga04G0737		Ghir_A12G018480	AT1G18910	Gorai.008G190100	Ga12G1096
Ghir_A07G020840/AT2G04240	Ghir_A07G015010/Gorai.001G159800	Ghir_A04G008270/Ga04G0825		Ghir_A12G018830	AT3G47550	Gorai.008G193100	Ga12G1062
Ghir_D07G017930/AT2G04240	Ghir_A07G016760/Gorai.001G187400	Ghir_A04G007830/Ga04G0886		Ghir_A12G021130	AT4G25230	Gorai.008G216500	Ga12G0818
Ghir_A11G015890/AT2G05170	Ghir_A07G016810/Gorai.001G188100	Ghir_D04G011920/Ga04G0886		Ghir_A12G022040	AT2G35420	Gorai.008G225700	Ga12G0722
Ghir_A12G002270/AT2G15530	Ghir_A07G017430/Gorai.001G190300	Ghir_A05G034610/Ga04G1295		Ghir_A12G022230	AT1G32530	Gorai.008G227600	Ga12G0704
Ghir_A13G003940/AT2G15530	Ghir_A07G017750/Gorai.001G197000	Ghir_D04G007700/Ga04G1295		Ghir_A12G023910	AT1G12760	Gorai.008G244300	Ga12G0532
Ghir_A02G018980/AT2G17730	Ghir_A07G018770/Gorai.001G203200	Ghir_A05G036280/Ga04G1396		Ghir_A12G024320	AT5G41350	Gorai.008G248100	Ga12G0496
Ghir_A11G018150/AT2G17730	Ghir_A07G019130/Gorai.001G207100	Ghir_D04G006810/Ga04G1396		Ghir_A13G002800	AT2G21380	Gorai.013G033200	Ga13G0636
Ghir_A12G006060/AT2G17730	Ghir_A07G019600/Gorai.001G212700	Ghir_A05G036830/Ga04G1458		Ghir_A13G003940	AT2G15530	Gorai.013G045200	Ga13G0395
Ghir_D03G000590/AT2G17730	Ghir_A07G020840/Gorai.001G223700	Ghir_D04G006240/Ga04G1458		Ghir_A13G004060	AT4G34100	Gorai.013G045900	Ga13G0407
Ghir_D11G018230/AT2G17730	Ghir_A07G021520/Gorai.001G232000	Ghir_A05G037970/Ga04G1598		Ghir_A13G004330	AT1G49850	Gorai.013G049100	Ga13G0441
Ghir_D12G006080/AT2G17730	Ghir_A07G021640/Gorai.001G233400	Ghir_D04G005110/Ga04G1598		Ghir_A13G006120	AT3G19950	Gorai.013G068800	Ga13G0700
Ghir_A08G024760/AT2G18650	Ghir_A07G022150/Gorai.001G238400	Ghir_A05G038750/Ga04G1687		Ghir_A13G007520	AT1G14260	Gorai.013G085600	Ga13G0885
Ghir_D08G025650/AT2G18650	Ghir_A08G000180/Gorai.004G002000	Ghir_D04G004330/Ga04G1687		Ghir_A13G007580	AT1G26800	Gorai.013G086200	Ga13G0892
Ghir_A08G024750/AT2G18670	Ghir_A08G000270/Gorai.004G002900	Ghir_A05G040090/Ga04G1818		Ghir_A13G007640	AT1G14180	Gorai.013G087000	Ga13G0901
Ghir_D08G025640/AT2G18670	Ghir_A08G000570/Gorai.004G002900	Ghir_D04G002930/Ga04G1818		Ghir_A13G011520	AT3G05545	Gorai.013G126200	Ga13G1388
Ghir_A06G006860/AT2G20030	Ghir_A08G001180/Gorai.004G011800	Ghir_A05G040110/Ga04G1825		Ghir_A13G013210	AT1G79380	Gorai.013G146400	Ga13G1599
Ghir_D06G006970/AT2G20030	Ghir_A08G001220/Gorai.004G012200	Ghir_D04G002910/Ga04G1825		Ghir_A13G013620	AT4G26580	Gorai.013G150600	Ga13G1647
Ghir_D07G000750/AT2G20030	Ghir_A08G001800/Gorai.004G019200	Ghir_A05G040120/Ga04G1826		Ghir_A13G015510	AT1G53190	Gorai.013G172300	Ga13G1856
Ghir_D02G018550/AT2G20650	Ghir_A08G003340/Gorai.004G036900	Ghir_A05G040130/Ga04G1827		Ghir_A13G016800	AT3G03550	Gorai.013G199300	Ga13G2000
Ghir_A04G013480/AT2G21380	Ghir_A08G003750/Gorai.004G042600	Ghir_D04G002880/Ga04G1827		Ghir_A13G018540	AT3G05200	Gorai.013G204400	Ga13G2180
Ghir_A13G002800/AT2G21380	Ghir_A08G004110/Gorai.004G047000	Ghir_D04G001760/Ga04G1954		Ghir_A13G018640	AT3G05545	Gorai.013G205600	Ga13G2192
Ghir_D04G017880/AT2G21380	Ghir_A08G004550/Gorai.004G051200	Ghir_A05G000950/Ga05G0092		Ghir_A13G019190	AT5G10650	Gorai.013G212300	Ga13G2251
Ghir_D13G003110/AT2G21380	Ghir_A08G004900/Gorai.004G054800	Ghir_D05G001080/Ga05G0092		Ghir_A13G021700	AT4G32600	Gorai.013G238400	Ga13G2518
Ghir_A13G002990/AT2G21500	Ghir_A08G006090/Gorai.004G067900	Ghir_A05G001130/Ga05G0112		Ghir_A13G023180	AT5G12310	Gorai.013G253900	Ga13G2672
Ghir_D13G003260/AT2G21500	Ghir_A08G006660/Gorai.004G074300	Ghir_D05G001270/Ga05G0112		Ghir_A13G023580	AT5G22750	Gorai.013G258600	Ga13G2713
Ghir_D10G010860/AT2G22010	Ghir_A08G008290/Gorai.004G091600	Ghir_A05G001440/Ga05G0143		Ghir_A13G023730	AT5G58787	Gorai.013G260400	Ga13G2730
Ghir_D11G023520/AT2G22120	Ghir_A08G008470/Gorai.004G093700	Ghir_D05G001600/Ga05G0143		Ghir_A13G024250	AT2G28540	Gorai.013G266000	Ga13G2787
Ghir_A02G016210/AT2G22690	Ghir_A08G009180/Gorai.004G103200	Ghir_A05G001990/Ga05G0203		Ghir_D01G001760	AT4G03510	Gorai.002G018100	Ga01G0196
Ghir_A10G008740/AT2G22690	Ghir_A08G010310/Gorai.004G114100	Ghir_A13G021120/Ga05G0203		Ghir_D01G002590	AT5G18760	Gorai.002G026800	Ga01G0278
Ghir_D03G003370/AT2G22690	Ghir_A08G011390/Gorai.004G132300	Ghir_D05G002150/Ga05G0203		Ghir_D01G002800	AT3G16720	Gorai.002G028700	Ga01G0295
Ghir_D10G010540/AT2G22690	Ghir_A08G012570/Gorai.004G142300	Ghir_D13G021960/Ga05G0203		Ghir_D01G003430	AT1G79110	Gorai.002G036500	Ga01G0360
Ghir_A02G017830/AT2G23780	Ghir_A08G013610/Gorai.004G154800	Ghir_D05G003890/Ga05G0388		Ghir_D01G005220	AT1G53190	Gorai.002G065600	Ga01G0615
Ghir_A12G006840/AT2G23780	Ghir_A08G014000/Gorai.004G159300	Ghir_A05G006650/Ga05G0685		Ghir_D01G005690	AT1G53010	Gorai.002G070700	Ga01G0666
Ghir_D03G001730/AT2G23780	Ghir_A08G015440/Gorai.004G173300	Ghir_D05G006720/Ga05G0685		Ghir_D01G009800	AT1G20823	Gorai.002G113500	Ga01G1098
Ghir_D12G006850/AT2G23780	Ghir_A08G015660/Gorai.004G176400	Ghir_A05G007130/Ga05G0736		Ghir_D01G015260	AT1G68070	Gorai.002G172200	Ga01G1681
Ghir_A07G002100/AT2G26350	Ghir_A08G016960/Gorai.004G190300	Ghir_D05G007220/Ga05G0736		Ghir_D01G016010	AT2G01275	Gorai.002G181200	Ga02G0923
Ghir_D07G002120/AT2G26350	Ghir_A08G018730/Gorai.004G208600	Ghir_A05G007970/Ga05G0825		Ghir_D01G016480	AT1G10650	Gorai.002G185700	Ga02G1041
Ghir_A05G008770/AT2G27940	Ghir_A08G018730/Gorai.008G244300	Ghir_D05G008040/Ga05G0825		Ghir_D01G016670	AT1G24580	Gorai.002G187900	Ga02G0860
Ghir_D05G008810/AT2G27940	Ghir_A08G019240/Gorai.004G213600	Ghir_A05G008770/Ga05G0909		Ghir_D01G023690	AT2G38185	Gorai.002G263500	Ga14G0065
Ghir_A05G008780/AT2G27950	Ghir_A08G019310/Gorai.004G214600	Ghir_D05G008810/Ga05G0909		Ghir_D02G000180	AT5G01980	Gorai.005G002000	Ga03G0012
Ghir_A07G011270/AT2G27950	Ghir_A08G020410/Gorai.004G226100	Ghir_D05G008800/Ga05G0910		Ghir_D02G000430	AT5G01880	Gorai.005G004700	Ga03G0039
Ghir_D05G008800/AT2G27950	Ghir_A08G020680/Gorai.004G228500	Ghir_A05G009090/Ga05G0940		Ghir_D02G004290	AT1G04360	Gorai.005G049100	Ga03G0445
Ghir_D07G011320/AT2G27950	Ghir_A08G022090/Gorai.004G242900	Ghir_D05G009080/Ga05G0940		Ghir_D02G008580	AT1G22500	Gorai.005G095100	Ga03G0909
Ghir_A05G010270/AT2G28540	Ghir_A08G022100/Gorai.004G243000	Ghir_A05G010270/Ga05G1062		Ghir_D02G009260	AT1G45180	Gorai.005G101700	Ga03G1175
Ghir_A08G000180/AT2G28540	Ghir_A08G024110/Gorai.004G266400	Ghir_D05G009990/Ga05G1062		Ghir_D02G010610	AT1G33480	Gorai.005G117800	Ga03G1124
Ghir_A13G024250/AT2G28540	Ghir_A08G024330/Gorai.004G268600	Ghir_A05G010470/Ga05G1081		Ghir_D02G012950	AT1G14260	Gorai.005G141600	Ga03G1394
Ghir_D05G009990/AT2G28540	Ghir_A08G024750/Gorai.004G272900	Ghir_D05G010190/Ga05G1081		Ghir_D02G013170	AT1G69330	Gorai.005G144000	Ga03G1422
Ghir_D07G010170/AT2G28540	Ghir_A08G024760/Gorai.004G273000	Ghir_A05G010730/Ga05G1108		Ghir_D02G014460	AT2G01735	Gorai.005G157000	Ga03G1571
Ghir_D08G000230/AT2G28540	Ghir_A08G025980/Gorai.004G285700	Ghir_A05G012480/Ga05G1281		Ghir_D02G015120	AT2G01275	Gorai.005G163500	Ga03G1655
Ghir_D13G024990/AT2G28540	Ghir_A09G000780/Gorai.006G008500	Ghir_D05G012200/Ga05G1281		Ghir_D02G018550	AT2G20650	Gorai.005G200400	Ga03G2085
Ghir_A08G006660/AT2G30580	Ghir_A09G001520/Gorai.006G015700	Ghir_A05G014630/Ga05G1504		Ghir_D02G018730	AT4G03510	Gorai.005G202000	Ga03G2104
Ghir_D02G001780/AT2G31510	Ghir_A09G001540/Gorai.006G015800	Ghir_D05G014430/Ga05G1504		Ghir_D02G019610	AT3G19910	Gorai.005G211500	Ga03G2200
Ghir_A10G002710/AT2G34000	Ghir_A09G002740/Gorai.006G029000	Ghir_A05G014640/Ga05G1505		Ghir_D02G020000	AT4G38140	Gorai.005G236600	Ga03G2448
Ghir_D10G003520/AT2G34000	Ghir_A09G003280/Gorai.006G034900	Ghir_D05G014440/Ga05G1505		Ghir_D03G000690	AT3G51325	Gorai.003G007100	Ga02G0068
Ghir_A06G021410/AT2G34200	Ghir_A09G005340/Gorai.006G063200	Ghir_A05G014860/Ga05G1533		Ghir_D03G003370	AT2G22690	Gorai.003G035500	Ga02G0326
Ghir_A10G003290/AT2G34200	Ghir_A09G005790/Gorai.006G058500	Ghir_A05G014890/Ga05G1536		Ghir_D03G009170	AT2G46495	Gorai.003G079300	Ga01G1768
Ghir_D06G022480/AT2G34200	Ghir_A09G006220/Gorai.006G053800	Ghir_D05G014720/Ga05G1536		Ghir_D03G010970	AT5G08139	Gorai.003G104200	Ga01G1904
Ghir_D10G004090/AT2G34200	Ghir_A09G007940/Gorai.006G086900	Ghir_A05G016710/Ga05G1730		Ghir_D03G015440	AT5G58580	Gorai.003G147000	Ga01G2519
Ghir_A12G005120/AT2G34920	Ghir_A09G007940/Gorai.011G026400	Ghir_D05G016550/Ga05G1730		Ghir_D03G016120	AT1G55530	Gorai.003G154300	Ga01G2611
Ghir_D03G018440/AT2G35330	Ghir_A09G008250/Gorai.006G089600	Ghir_A05G016830/Ga05G1742		Ghir_D03G016370	AT5G41350	Gorai.003G157200	Ga01G2581
Ghir_A11G003120/AT2G35420	Ghir_A09G008490/Gorai.006G092000	Ghir_D05G016660/Ga05G1742		Ghir_D03G016750	AT1G12760	Gorai.008G244300	Ga01G2541
Ghir_A12G022040/AT2G35420	Ghir_A09G008790/Gorai.006G095200	Ghir_A05G017820/Ga05G1856		Ghir_D03G018440	AT2G35330	Gorai.003G180700	Ga01G2723
Ghir_D08G017270/AT2G35420	Ghir_A09G009220/Gorai.006G100000	Ghir_A05G018730/Ga05G1946		Ghir_D04G006240	AT3G01650	Gorai.012G065700	Ga04G1458
Ghir_D11G003120/AT2G35420	Ghir_A09G011250/Gorai.006G119000	Ghir_A05G018760/Ga05G1948		Ghir_D04G013090	AT2G37580	Gorai.012G103200	Ga04G0737
Ghir_D12G022070/AT2G35420	Ghir_A09G011770/Gorai.006G124000	Ghir_D05G018770/Ga05G1948		Ghir_D04G013230	AT2G39720	Gorai.012G105100	Ga04G0720
Ghir_A09G014220/AT2G35910	Ghir_A09G012360/Gorai.006G129700	Ghir_A05G019470/Ga05G2023		Ghir_D04G013630	AT2G37950	Gorai.012G109400	Ga04G0706
Ghir_D09G013690/AT2G35910	Ghir_A09G012460/Gorai.006G130700	Ghir_D05G019500/Ga05G2023		Ghir_D04G014000	AT5G01520	Gorai.012G113300	Ga04G0633
Ghir_A09G015960/AT2G37150	Ghir_A09G013740/Gorai.006G143500	Ghir_A05G020890/Ga05G2161		Ghir_D04G015550	AT4G28270	Gorai.012G129300	Ga04G0465
Ghir_D09G015410/AT2G37150	Ghir_A09G014140/Gorai.006G147400	Ghir_D05G020830/Ga05G2161		Ghir_D04G016060	AT3G19950	Gorai.012G134900	Ga04G0408
Ghir_A04G008940/AT2G37580	Ghir_A09G014220/Gorai.006G148300	Ghir_A05G020970/Ga05G2169		Ghir_D04G016160	AT1G50410	Gorai.012G136000	Ga04G0395
Ghir_A09G016560/AT2G37580	Ghir_A09G015450/Gorai.006G162300	Ghir_A05G022750/Ga05G2365		Ghir_D04G017450	AT4G34040	Gorai.012G149900	Ga04G0311
Ghir_D04G013090/AT2G37580	Ghir_A09G015960/Gorai.006G167700	Ghir_D05G022660/Ga05G2365		Ghir_D05G001270	AT4G32600	Gorai.009G011400	Ga05G0112
Ghir_A04G009420/AT2G37950	Ghir_A09G016280/Gorai.006G171000	Ghir_A05G024040/Ga05G2501		Ghir_D05G003890	AT3G14250	Gorai.009G038400	Ga05G0388
Ghir_D04G013630/AT2G37950	Ghir_A09G016290/Gorai.006G171100	Ghir_D05G023890/Ga05G2501		Ghir_D05G006720	AT4G31450	Gorai.009G067800	Ga05G0685
Ghir_D09G016550/AT2G37950	Ghir_A09G016570/Gorai.006G173900	Ghir_D05G023940/Ga05G2513		Ghir_D05G008040	AT5G22000	Gorai.009G081600	Ga05G0825
Ghir_A01G022150/AT2G38185	Ghir_A09G017100/Gorai.006G179600	Ghir_A05G024190/Ga05G2519		Ghir_D05G008800	AT2G27950	Gorai.009G089300	Ga05G0910
Ghir_D01G023690/AT2G38185	Ghir_A09G018390/Gorai.006G192700	Ghir_D05G024050/Ga05G2519		Ghir_D05G008810	AT2G27940	Gorai.009G089200	Ga05G0909
Ghir_D10G017970/AT2G39100	Ghir_A09G018390/Gorai.007G004600	Ghir_A05G025540/Ga05G2674		Ghir_D05G009080	AT3G47160	Gorai.009G092300	Ga05G0940
Ghir_A04G009090/AT2G39720	Ghir_A09G019510/Gorai.006G204000	Ghir_D05G025440/Ga05G2674		Ghir_D05G009990	AT2G28540	Gorai.009G104400	Ga05G1062
Ghir_A10G022570/AT2G39720	Ghir_A09G019550/Gorai.006G204400	Ghir_A05G025970/Ga05G2718		Ghir_D05G010190	AT5G60580	Gorai.009G106300	Ga05G1081
Ghir_D04G013230/AT2G39720	Ghir_A09G020860/Gorai.006G217300	Ghir_D05G026000/Ga05G2718		Ghir_D05G014430	AT1G53820	Gorai.009G148100	Ga05G1504
Ghir_D10G025020/AT2G39720	Ghir_A09G021150/Gorai.006G220000	Ghir_A05G027400/Ga05G2866		Ghir_D05G014720	AT4G19700	Gorai.009G150800	Ga05G1536
Ghir_A10G018200/AT2G40770	Ghir_A09G021300/Gorai.006G221600	Ghir_A05G028050/Ga05G2933		Ghir_D05G019500	AT1G19680	Gorai.009G199100	Ga05G2023
Ghir_D10G019690/AT2G40770	Ghir_A09G022790/Gorai.006G236500	Ghir_D05G028060/Ga05G2933		Ghir_D05G020830	AT1G45976	Gorai.009G213200	Ga05G2161
Ghir_D01G019730/AT2G41980	Ghir_A09G023980/Gorai.006G248800	Ghir_A05G029420/Ga05G3095		Ghir_D05G025440	AT1G22510	Gorai.009G265000	Ga05G2674
Ghir_A01G012660/AT2G42030	Ghir_A09G024050/Gorai.006G249700	Ghir_D05G029510/Ga05G3095		Ghir_D05G028060	AT1G22670	Gorai.009G289500	Ga05G2933
Ghir_A09G013740/AT2G42030	Ghir_A09G024670/Gorai.006G256200	Ghir_D05G030550/Ga05G3235		Ghir_D05G031010	AT5G05830	Gorai.009G321200	Ga05G3306
Ghir_A11G034160/AT2G42030	Ghir_A09G025170/Gorai.006G261100	Ghir_A05G031140/Ga05G3306		Ghir_D05G031780	AT1G68070	Gorai.009G330000	Ga05G3393
Ghir_D09G013220/AT2G42030	Ghir_A10G000590/Gorai.011G011200	Ghir_D05G031010/Ga05G3306		Ghir_D05G034080	AT1G79110	Gorai.009G355400	Ga05G3506
Ghir_A11G008350/AT2G44950	Ghir_A10G001570/Gorai.011G021100	Ghir_D05G031780/Ga05G3393		Ghir_D05G036580	AT4G27470	Gorai.009G390700	Ga05G3944
Ghir_D08G003660/AT2G44950	Ghir_A10G002090/Gorai.011G026400	Ghir_D05G034080/Ga05G3506		Ghir_D06G001000	AT1G19310	Gorai.010G012500	Ga06G0137
Ghir_D08G015450/AT2G44950	Ghir_A10G002210/Gorai.011G027500	Ghir_A04G005290/Ga05G3525		Ghir_D06G001770	AT1G45180	Gorai.010G021500	Ga06G0206
Ghir_D11G008320/AT2G44950	Ghir_A10G002710/Gorai.011G032600	Ghir_D05G033910/Ga05G3525		Ghir_D06G006970	AT2G20030	Gorai.010G074800	Ga06G0652
Ghir_A07G014830/AT2G46160	Ghir_A10G003290/Gorai.011G038300	Ghir_A05G033890/Ga05G3557		Ghir_D06G013940	AT1G11100	Gorai.010G151100	Ga06G1514
Ghir_A08G013610/AT2G46160	Ghir_A10G004360/Gorai.011G049400	Ghir_D05G032920/Ga05G3557		Ghir_D06G017300	AT1G62370	Gorai.010G184800	Ga06G1863
Ghir_A11G010000/AT2G46160	Ghir_A10G004770/Gorai.011G054800	Ghir_A05G033840/Ga05G3565		Ghir_D06G018380	AT3G11110	Gorai.010G195900	Ga06G1988
Ghir_A12G011530/AT2G46160	Ghir_A10G005140/Gorai.011G059000	Ghir_D05G032980/Ga05G3565		Ghir_D06G021260	AT1G80400	Gorai.010G227900	Ga06G2299
Ghir_D07G015130/AT2G46160	Ghir_A10G007580/Gorai.011G078300	Ghir_A04G003020/Ga05G3944		Ghir_D06G022480	AT2G34200	Gorai.010G241500	Ga06G2434
Ghir_D08G014440/AT2G46160	Ghir_A10G008420/Gorai.011G111800	Ghir_D05G036580/Ga05G3944		Ghir_D07G000750	AT2G20030	Gorai.001G007700	Ga07G0045
Ghir_D11G009950/AT2G46160	Ghir_A10G010170/Gorai.011G186700	Ghir_D05G037800/Ga05G4118		Ghir_D07G002120	AT2G26350	Gorai.001G020700	Ga07G0217
Ghir_A02G010780/AT2G46495	Ghir_A10G011170/Gorai.011G174600	Ghir_A06G000100/Ga06G0015		Ghir_D07G008320	AT5G38070	Gorai.001G084900	Ga07G0884
Ghir_A02G010830/AT2G46495	Ghir_A10G014550/Gorai.011G136400	Ghir_A06G000120/Ga06G0016		Ghir_D07G010170	AT2G28540	Gorai.001G105300	Ga07G1009
Ghir_A12G012060/AT2G46495	Ghir_A10G015280/Gorai.011G127700	Ghir_A06G001150/Ga06G0137		Ghir_D07G011320	AT2G27950	Gorai.001G117600	Ga07G1142
Ghir_A12G024930/AT2G46495	Ghir_A10G016500/Gorai.011G187800	Ghir_D06G001000/Ga06G0137		Ghir_D07G012210	AT5G22000	Gorai.001G126700	Ga07G1250
Ghir_D03G009110/AT2G46495	Ghir_A10G017620/Gorai.011G200000	Ghir_D06G001770/Ga06G0206		Ghir_D07G015130	AT2G46160	Gorai.001G157500	Ga07G1548
Ghir_D03G009170/AT2G46495	Ghir_A10G018200/Gorai.011G206500	Ghir_A06G004710/Ga06G0440		Ghir_D07G015280	AT3G61460	Gorai.007G101700	Ga07G1563
Ghir_D12G012270/AT2G46495	Ghir_A10G018410/Gorai.011G209400	Ghir_D06G004760/Ga06G0440		Ghir_D07G017180	AT3G07200	Gorai.001G188100	Ga07G1781
Ghir_A08G008290/AT2G47560	Ghir_A10G020960/Gorai.011G239100	Ghir_A06G004810/Ga06G0452		Ghir_D07G017930	AT2G04240	Gorai.001G190300	Ga07G1845
Ghir_D08G008350/AT2G47560	Ghir_A10G022130/Gorai.011G256700	Ghir_D06G004860/Ga06G0452		Ghir_D07G019490	AT3G02290	Gorai.001G207100	Ga07G2035
Ghir_D11G012120/AT2G47560	Ghir_A10G022550/Gorai.011G266800	Ghir_A06G005230/Ga06G0499		Ghir_D07G022690	AT1G06770	Gorai.013G104800	Ga07G2434
Ghir_A08G012570/AT2G47700	Ghir_A10G023290/Gorai.011G278400	Ghir_D06G005290/Ga06G0499		Ghir_D07G023660	AT5G40250	Gorai.001G260700	Ga07G2541
Ghir_D08G013260/AT2G47700	Ghir_A10G024370/Gorai.011G292000	Ghir_A06G006860/Ga06G0652		Ghir_D07G024240	AT1G67800	Gorai.001G266800	Ga07G2604
Ghir_A05G036830/AT3G01650	Ghir_A11G000050/Gorai.007G001300	Ghir_D06G006970/Ga06G0652		Ghir_D08G000230	AT2G28540	Gorai.004G002000	Ga08G0022
Ghir_A09G003280/AT3G01650	Ghir_A11G000390/Gorai.006G192700	Ghir_A06G007010/Ga06G0675		Ghir_D08G003440	AT3G08505	Gorai.004G036900	Ga08G0327
Ghir_D04G006240/AT3G01650	Ghir_A11G000390/Gorai.007G004600	Ghir_D06G007170/Ga06G0675		Ghir_D08G003660	AT2G44950	Gorai.004G039600	Ga08G0353
Ghir_D07G024240/AT3G01650	Ghir_A11G000480/Gorai.007G005400	Ghir_A06G008690/Ga06G0915		Ghir_D08G006270	AT3G60220	Gorai.004G067900	Ga08G0660
Ghir_D09G003220/AT3G01650	Ghir_A11G001410/Gorai.007G014700	Ghir_D06G008890/Ga06G0915		Ghir_D08G007860	AT3G62970	Gorai.004G086200	Ga08G0847
Ghir_A07G019130/AT3G02290	Ghir_A11G001760/Gorai.007G018200	Ghir_A06G008780/Ga06G0931		Ghir_D08G008350	AT2G47560	Gorai.004G091600	Ga08G0903
Ghir_D07G019490/AT3G02290	Ghir_A11G002200/Gorai.007G022500	Ghir_D06G009130/Ga06G0931		Ghir_D08G008560	AT1G55250	Gorai.004G093700	Ga08G0927
Ghir_A03G008460/AT3G02340	Ghir_A11G002340/Gorai.007G024300	Ghir_A06G011280/Ga06G1407		Ghir_D08G009450	AT5G57740	Gorai.004G103100	Ga08G1017
Ghir_A13G016800/AT3G03550	Ghir_A11G003120/Gorai.007G032700	Ghir_D06G013220/Ga06G1407		Ghir_D08G013020	AT3G61460	Gorai.004G139600	Ga08G1369
Ghir_D13G017560/AT3G03550	Ghir_A11G003620/Gorai.007G037500	Ghir_A06G013200/Ga06G1458		Ghir_D08G014440	AT2G46160	Gorai.004G154800	Ga08G1526
Ghir_A08G022100/AT3G05200	Ghir_A11G004650/Gorai.007G047500	Ghir_D06G014440/Ga06G1458		Ghir_D08G014890	AT3G61460	Gorai.007G101700	Ga08G1577
Ghir_A11G028500/AT3G05200	Ghir_A11G008070/Gorai.007G084400	Ghir_D06G013940/Ga06G1514		Ghir_D08G015450	AT2G44950	Gorai.004G165100	Ga08G0353
Ghir_A13G018540/AT3G05200	Ghir_A11G008350/Gorai.004G165100	Ghir_A06G015260/Ga06G1721		Ghir_D08G015740	AT3G60220	Gorai.004G168000	Ga08G1675
Ghir_D08G022850/AT3G05200	Ghir_A11G008350/Gorai.007G087200	Ghir_A06G015410/Ga06G1736		Ghir_D08G016210	AT3G08505	Gorai.004G173300	Ga08G1727
Ghir_D11G028680/AT3G05200	Ghir_A11G009730/Gorai.007G101200	Ghir_D06G017300/Ga06G1863		Ghir_D08G017810	AT4G17680	Gorai.004G190300	Ga08G1901
Ghir_D13G019170/AT3G05200	Ghir_A11G009810/Gorai.004G159300	Ghir_A06G017460/Ga06G1988		Ghir_D08G021240	AT3G25030	Gorai.004G226100	Ga08G2288
Ghir_A11G029040/AT3G05545	Ghir_A11G009810/Gorai.007G101700	Ghir_D06G018380/Ga06G1988		Ghir_D08G021470	AT5G60580	Gorai.004G228500	Ga08G2315
Ghir_A13G011520/AT3G05545	Ghir_A11G009930/Gorai.007G103300	Ghir_A06G018720/Ga06G2102		Ghir_D08G022850	AT3G05200	Gorai.004G243000	Ga08G2468
Ghir_A13G018640/AT3G05545	Ghir_A11G011800/Gorai.007G123200	Ghir_D06G019590/Ga06G2102		Ghir_D08G025220	AT1G79380	Gorai.004G268600	Ga08G2726
Ghir_D11G029200/AT3G05545	Ghir_A11G012820/Gorai.004G054800	Ghir_A06G019080/Ga06G2162		Ghir_D08G025650	AT2G18650	Gorai.004G273000	Ga08G2771
Ghir_D13G012080/AT3G05545	Ghir_A11G013530/Gorai.004G074300	Ghir_D06G020230/Ga06G2162		Ghir_D09G002710	AT5G40250	Gorai.006G029000	Ga09G0319
Ghir_D13G019280/AT3G05545	Ghir_A11G013530/Gorai.007G142500	Ghir_A06G019350/Ga06G2189		Ghir_D09G003220	AT3G01650	Gorai.006G034900	Ga14G1822
Ghir_A09G006220/AT3G06140	Ghir_A11G013780/Gorai.007G145400	Ghir_D06G020510/Ga06G2189		Ghir_D09G005870	AT3G06140	Gorai.006G053800	Ga04G0515
Ghir_D09G005870/AT3G06140	Ghir_A11G013900/Gorai.007G146700	Ghir_A06G020170/Ga06G2299		Ghir_D09G011310	AT5G12310	Gorai.006G124000	Ga09G1260
Ghir_D10G017670/AT3G06330	Ghir_A11G014580/Gorai.007G154100	Ghir_D06G021260/Ga06G2299		Ghir_D09G012010	AT1G71980	Gorai.006G130700	Ga09G1331
Ghir_A07G016760/AT3G07120	Ghir_A11G014760/Gorai.007G155500	Ghir_A06G022550/Ga06G2317		Ghir_D09G013220	AT2G42030	Gorai.006G143500	Ga09G1469
Ghir_A07G021640/AT3G07120	Ghir_A11G014830/Gorai.007G156200	Ghir_D06G023590/Ga06G2317		Ghir_D09G013690	AT2G35910	Gorai.006G148300	Ga09G1520
Ghir_A08G020410/AT3G07120	Ghir_A11G015730/Gorai.007G165000	Ghir_A06G021410/Ga06G2434		Ghir_D09G014900	AT5G03450	Gorai.006G162300	Ga09G1663
Ghir_A11G014760/AT3G07120	Ghir_A11G015890/Gorai.007G166700	Ghir_D06G022480/Ga06G2434		Ghir_D09G015370	AT3G09770	Gorai.009G418300	Ga09G1714
Ghir_D07G021740/AT3G07120	Ghir_A11G016200/Gorai.007G170000	Ghir_A07G000160/Ga07G0020		Ghir_D09G015410	AT2G37150	Gorai.006G167700	Ga09G1719
Ghir_D11G014860/AT3G07120	Ghir_A11G016220/Gorai.007G170200	Ghir_A07G000310/Ga07G0035		Ghir_D09G016550	AT2G37950	Gorai.006G179600	Ga09G1945
Ghir_A07G016810/AT3G07200	Ghir_A11G018150/Gorai.003G006100	Ghir_D07G000340/Ga07G0035		Ghir_D09G020270	AT4G17920	Gorai.006G217300	Ga09G2231
Ghir_A07G021510/AT3G07200	Ghir_A11G018150/Gorai.007G190700	Ghir_D07G000750/Ga07G0045		Ghir_D09G020550	AT1G04790	Gorai.006G220000	Ga09G2258
Ghir_A11G014830/AT3G07200	Ghir_A11G018410/Gorai.007G193300	Ghir_A07G001460/Ga07G0151		Ghir_D09G023170	AT5G43530	Gorai.006G248800	Ga09G2568
Ghir_D07G017180/AT3G07200	Ghir_A11G018470/Gorai.007G194200	Ghir_D07G001480/Ga07G0151		Ghir_D09G024310	AT3G16720	Gorai.006G261100	Ga09G2701
Ghir_D07G021600/AT3G07200	Ghir_A11G020570/Gorai.007G215000	Ghir_A07G001530/Ga07G0157		Ghir_D10G002380	AT1G61620	Gorai.011G021100	Ga10G2881
Ghir_D11G014930/AT3G07200	Ghir_A11G021810/Gorai.007G235700	Ghir_D07G001550/Ga07G0157		Ghir_D10G003520	AT2G34000	Gorai.011G032600	Ga10G2764
Ghir_A08G003340/AT3G08505	Ghir_A11G023830/Gorai.003G070100	Ghir_A07G002100/Ga07G0217		Ghir_D10G004090	AT2G34200	Gorai.011G038300	Ga10G2707
Ghir_D08G003440/AT3G08505	Ghir_A11G026020/Gorai.007G267000	Ghir_D07G002120/Ga07G0217		Ghir_D10G005120	AT4G19700	Gorai.011G049400	Ga10G2599
Ghir_D08G016210/AT3G08505	Ghir_A11G026990/Gorai.007G278000	Ghir_A07G006340/Ga07G0676		Ghir_D10G005570	AT1G53820	Gorai.011G054800	Ga10G2549
Ghir_A01G020740/AT3G09760	Ghir_A11G028500/Gorai.007G294900	Ghir_D07G006450/Ga07G0690		Ghir_D10G005920	AT1G54150	Gorai.011G059000	Ga10G2510
Ghir_A04G008270/AT3G09770	Ghir_A11G029040/Gorai.007G300400	Ghir_A07G006540/Ga07G0703		Ghir_D10G007660	AT1G80400	Gorai.011G078300	Ga10G2258
Ghir_D04G012320/AT3G09770	Ghir_A11G031330/Gorai.007G325600	Ghir_D07G006570/Ga07G0703		Ghir_D10G012260	AT5G01880	Gorai.011G127700	Ga10G1813
Ghir_D09G015370/AT3G09770	Ghir_A11G034160/Gorai.007G362400	Ghir_A07G007680/Ga07G0820		Ghir_D10G015400	AT1G04790	Gorai.011G161600	Ga10G1443
Ghir_D10G019900/AT3G10910	Ghir_A11G034190/Gorai.007G362900	Ghir_A07G008210/Ga07G0884		Ghir_D10G017670	AT3G06330	Gorai.011G184700	Ga10G1188
Ghir_A06G017460/AT3G11110	Ghir_A11G034250/Gorai.007G363500	Ghir_D07G008320/Ga07G0884		Ghir_D10G017970	AT2G39100	Gorai.011G187800	Ga14G0262
Ghir_A10G024370/AT3G11110	Ghir_A11G035050/Gorai.007G374000	Ghir_D07G008780/Ga07G0940		Ghir_D10G019690	AT2G40770	Gorai.011G209400	Ga10G0926
Ghir_D06G018380/AT3G11110	Ghir_A12G000640/Gorai.008G006200	Ghir_D07G010170/Ga07G1009		Ghir_D10G025840	AT5G01070	Gorai.011G278400	Ga10G0177
Ghir_D10G026810/AT3G11110	Ghir_A12G001600/Gorai.008G016600	Ghir_A07G010350/Ga07G1033		Ghir_D10G026810	AT3G11110	Gorai.011G292000	Ga10G0086
Ghir_A01G003420/AT3G12920	Ghir_A12G002030/Gorai.008G021100	Ghir_A07G010750/Ga07G1079		Ghir_D11G000540	AT3G18290	Gorai.007G005400	Ga11G4079
Ghir_D01G003430/AT3G12920	Ghir_A12G003150/Gorai.008G042600	Ghir_D07G010810/Ga07G1079		Ghir_D11G001420	AT5G53110	Gorai.007G014700	Ga11G3989
Ghir_D05G003890/AT3G14250	Ghir_A12G004310/Gorai.008G030700	Ghir_A07G011270/Ga07G1142		Ghir_D11G002200	AT1G12760	Gorai.007G022500	Ga11G3914
Ghir_A01G022890/AT3G15070	Ghir_A12G004940/Gorai.008G050600	Ghir_D07G011320/Ga07G1142		Ghir_D11G003120	AT2G35420	Gorai.007G032700	Ga11G3807
Ghir_A11G031330/AT3G15070	Ghir_A12G005120/Gorai.008G052000	Ghir_A07G012130/Ga07G1250		Ghir_D11G008050	AT3G60220	Gorai.007G084400	Ga11G3290
Ghir_A13G015510/AT3G15070	Ghir_A12G006060/Gorai.008G062100	Ghir_D07G012210/Ga07G1250		Ghir_D11G008320	AT2G44950	Gorai.007G087200	Ga11G3260
Ghir_D01G005220/AT3G15070	Ghir_A12G006840/Gorai.008G069900	Ghir_A07G014830/Ga07G1548		Ghir_D11G009770	AT3G61460	Gorai.007G101700	Ga11G3106
Ghir_D11G031630/AT3G15070	Ghir_A12G007630/Gorai.008G077400	Ghir_D07G015130/Ga07G1548		Ghir_D11G009880	AT4G01270	Gorai.007G103300	Ga11G3091
Ghir_D13G016270/AT3G15070	Ghir_A12G008060/Gorai.008G094400	Ghir_A07G014960/Ga07G1563		Ghir_D11G009950	AT2G46160	Gorai.007G103900	Ga11G3085
Ghir_A01G002840/AT3G16720	Ghir_A12G009620/Gorai.008G091200	Ghir_D07G015280/Ga07G1563		Ghir_D11G011760	AT1G02610	Gorai.007G123200	Ga11G2892
Ghir_A09G025170/AT3G16720	Ghir_A12G010470/Gorai.008G109100	Ghir_A07G015010/Ga07G1568		Ghir_D11G012120	AT2G47560	Gorai.007G127200	Ga11G2853
Ghir_D01G002800/AT3G16720	Ghir_A12G010680/Gorai.008G111300	Ghir_D07G015340/Ga07G1568		Ghir_D11G013560	AT1G06770	Gorai.007G142500	Ga07G2434
Ghir_D09G024310/AT3G16720	Ghir_A12G011210/Gorai.008G116700	Ghir_A07G016760/Ga07G1776		Ghir_D11G013820	AT5G43420	Gorai.007G145400	Ga11G2678
Ghir_A11G000480/AT3G18290	Ghir_A12G011530/Gorai.008G119400	Ghir_A07G016810/Ga07G1781		Ghir_D11G014670	AT3G24800	Gorai.007G154100	Ga11G2594
Ghir_D11G000540/AT3G18290	Ghir_A12G011670/Gorai.008G120600	Ghir_D07G017180/Ga07G1781		Ghir_D11G014860	AT3G07120	Gorai.007G155500	Ga11G2570
Ghir_A05G040090/AT3G18773	Ghir_A12G012060/Gorai.008G125000	Ghir_A07G017750/Ga07G1834		Ghir_D11G014930	AT3G07200	Gorai.007G156200	Ga11G2564
Ghir_A01G001490/AT3G19910	Ghir_A12G012600/Gorai.008G131400	Ghir_D07G018480/Ga07G1834		Ghir_D11G018230	AT4G35840	Gorai.007G190700	Ga11G2188
Ghir_A03G018250/AT3G19910	Ghir_A12G013540/Gorai.008G140100	Ghir_A07G017430/Ga07G1845		Ghir_D11G023520	AT2G22120	Gorai.007G243100	Ga11G1581
Ghir_D01G001480/AT3G19910	Ghir_A12G014140/Gorai.008G145700	Ghir_D07G017930/Ga07G1845		Ghir_D11G028680	AT3G05200	Gorai.007G294900	Ga11G0914
Ghir_D02G019610/AT3G19910	Ghir_A12G014340/Gorai.008G147900	Ghir_A07G018770/Ga07G1998		Ghir_D11G029200	AT3G05545	Gorai.013G205600	Ga11G0855
Ghir_A03G018280/AT3G19950	Ghir_A12G014920/Gorai.008G153700	Ghir_D07G019140/Ga07G1998		Ghir_D11G031630	AT1G53190	Gorai.007G325600	Ga11G0564
Ghir_A04G011720/AT3G19950	Ghir_A12G015000/Gorai.008G154600	Ghir_A07G019130/Ga07G2035		Ghir_D11G035900	AT3G53410	Gorai.007G374000	Ga11G0072
Ghir_A12G014340/AT3G19950	Ghir_A12G015520/Gorai.008G159600	Ghir_D07G019490/Ga07G2035		Ghir_D12G000620	AT4G03000	Gorai.008G006200	Ga12G2856
Ghir_A13G006120/AT3G19950	Ghir_A12G015850/Gorai.008G162800	Ghir_D07G019900/Ga07G2105		Ghir_D12G002070	AT1G49850	Gorai.008G021100	Ga14G0124
Ghir_D04G016060/AT3G19950	Ghir_A12G018480/Gorai.008G190100	Ghir_A07G020840/Ga07G2240		Ghir_D12G002990	AT4G39140	Gorai.008G030700	Ga14G1893
Ghir_D12G014510/AT3G19950	Ghir_A12G018830/Gorai.008G193100	Ghir_D07G021600/Ga07G2309		Ghir_D12G006080	AT2G17730	Gorai.008G062100	Ga12G2492
Ghir_A03G018450/AT3G20010	Ghir_A12G020590/Gorai.008G210800	Ghir_A07G021520/Ga07G2312		Ghir_D12G006850	AT2G23780	Gorai.008G069900	Ga12G2379
Ghir_A04G011840/AT3G20010	Ghir_A12G021130/Gorai.008G216500	Ghir_D07G021610/Ga07G2312		Ghir_D12G007780	AT5G63970	Gorai.008G094400	Ga12G2230
Ghir_D02G019810/AT3G20010	Ghir_A12G022040/Gorai.008G225700	Ghir_A07G021640/Ga07G2323		Ghir_D12G008260	AT5G10380	Gorai.008G091200	Ga12G2077
Ghir_D04G016160/AT3G20010	Ghir_A12G022060/Gorai.008G225900	Ghir_A07G022150/Ga07G2384		Ghir_D12G010670	AT3G60300	Gorai.008G109100	Ga12G1950
Ghir_A13G014420/AT3G20395	Ghir_A12G022230/Gorai.008G227600	Ghir_A11G013530/Ga07G2434		Ghir_D12G011840	AT3G61460	Gorai.008G120600	Ga12G1842
Ghir_D13G015110/AT3G20395	Ghir_A12G022500/Gorai.008G229800	Ghir_D07G022690/Ga07G2434		Ghir_D12G012270	AT2G46495	Gorai.008G125000	Ga12G1802
Ghir_A10G011170/AT3G23280	Ghir_A12G023910/Gorai.008G244300	Ghir_D11G013560/Ga07G2434		Ghir_D12G013720	AT4G02075	Gorai.008G140100	Ga12G1647
Ghir_A09G021300/AT3G24800	Ghir_A12G024320/Gorai.008G248100	Ghir_D07G023660/Ga07G2541		Ghir_D12G014270	AT1G02860	Gorai.008G145700	Ga11G2841
Ghir_A11G014580/AT3G24800	Ghir_A12G025580/Gorai.008G261500	Ghir_D07G024240/Ga07G2604		Ghir_D12G014510	AT3G19950	Gorai.008G147900	Ga12G1559
Ghir_D11G014670/AT3G24800	Ghir_A12G028100/Gorai.008G288700	Ghir_A08G000180/Ga08G0022		Ghir_D12G014580	AT5G23110	Gorai.008G149000	Ga12G1551
Ghir_A07G016760/AT3G25030	Ghir_A13G001670/Gorai.013G020500	Ghir_D08G000230/Ga08G0022		Ghir_D12G015230	AT1G03770	Gorai.008G154600	Ga12G1483
Ghir_A07G021640/AT3G25030	Ghir_A13G001810/Gorai.013G021800	Ghir_A08G000780/Ga08G0081		Ghir_D12G015790	AT1G10650	Gorai.008G159600	Ga12G1425
Ghir_A11G014760/AT3G25030	Ghir_A13G002800/Gorai.013G033200	Ghir_A08G001180/Ga08G0125		Ghir_D12G016100	AT1G13195	Gorai.008G162800	Ga12G1387
Ghir_D07G021740/AT3G25030	Ghir_A13G002990/Gorai.013G034900	Ghir_D08G001190/Ga08G0125		Ghir_D12G019020	AT5G62460	Gorai.008G193100	Ga12G1062
Ghir_D08G021240/AT3G25030	Ghir_A13G003580/Gorai.013G041100	Ghir_A08G001220/Ga08G0129		Ghir_D12G021110	AT4G25230	Gorai.008G216500	Ga12G0818
Ghir_D11G014860/AT3G25030	Ghir_A13G003940/Gorai.013G045200	Ghir_D08G001230/Ga08G0129		Ghir_D12G022070	AT2G35420	Gorai.008G225700	Ga12G0722
Ghir_A05G010270/AT3G45630	Ghir_A13G004060/Gorai.013G045900	Ghir_A08G001800/Ga08G0196		Ghir_D12G022090	AT4G17905	Gorai.008G225900	Ga12G0720
Ghir_D05G009990/AT3G45630	Ghir_A13G004330/Gorai.013G049100	Ghir_D08G001860/Ga08G0196		Ghir_D12G022480	AT4G17680	Gorai.008G229800	Ga12G0674
Ghir_D08G000230/AT3G45630	Ghir_A13G006120/Gorai.013G068800	Ghir_A08G003340/Ga08G0327		Ghir_D12G023900	AT1G12760	Gorai.008G244300	Ga12G0532
Ghir_A03G005320/AT3G46620	Ghir_A13G007240/Gorai.013G085100	Ghir_D08G003440/Ga08G0327		Ghir_D12G024290	AT5G41350	Gorai.008G248100	Ga12G0496
Ghir_D03G013450/AT3G46620	Ghir_A13G007520/Gorai.013G085600	Ghir_D08G003660/Ga08G0353		Ghir_D13G004200	AT4G34100	Gorai.013G045900	Ga13G0407
Ghir_A05G009090/AT3G47160	Ghir_A13G007580/Gorai.013G086200	Ghir_D08G015450/Ga08G0353		Ghir_D13G004510	AT1G49850	Gorai.013G049100	Ga13G0441
Ghir_D05G009080/AT3G47160	Ghir_A13G007640/Gorai.013G087000	Ghir_A08G003750/Ga08G0391		Ghir_D13G007760	AT1G14260	Gorai.013G085600	Ga13G0885
Ghir_A12G018830/AT3G47550	Ghir_A13G009210/Gorai.010G140400	Ghir_D08G003930/Ga08G0391		Ghir_D13G007820	AT1G26800	Gorai.013G086200	Ga13G0892
Ghir_D12G019020/AT3G47550	Ghir_A13G009890/Gorai.013G101800	Ghir_A08G004110/Ga08G0427		Ghir_D13G007880	AT1G14180	Gorai.013G087000	Ga13G0901
Ghir_A09G017850/AT3G48070	Ghir_A13G011520/Gorai.013G126200	Ghir_D08G004320/Ga08G0427		Ghir_D13G012080	AT3G05545	Gorai.013G126200	Ga13G1388
Ghir_D09G017320/AT3G48070	Ghir_A13G011640/Gorai.013G127600	Ghir_A08G004550/Ga08G0475		Ghir_D13G013930	AT1G79380	Gorai.013G146400	Ga13G1599
Ghir_A02G018890/AT3G51325	Ghir_A13G013210/Gorai.013G146400	Ghir_D08G004750/Ga08G0475		Ghir_D13G014320	AT4G26580	Gorai.013G150600	Ga13G1647
Ghir_D03G000690/AT3G51325	Ghir_A13G013620/Gorai.013G150600	Ghir_A08G004900/Ga08G0517		Ghir_D13G016270	AT1G53190	Gorai.013G172300	Ga13G1856
Ghir_A04G008270/AT3G53410	Ghir_A13G014420/Gorai.013G159600	Ghir_D08G005060/Ga08G0517		Ghir_D13G017560	AT3G03550	Gorai.013G199300	Ga13G2000
Ghir_A11G035050/AT3G53410	Ghir_A13G015510/Gorai.013G172300	Ghir_A08G006090/Ga08G0660		Ghir_D13G019170	AT3G05200	Gorai.013G204400	Ga13G2180
Ghir_D04G012320/AT3G53410	Ghir_A13G015740/Gorai.013G174500	Ghir_D08G006270/Ga08G0660		Ghir_D13G019280	AT3G05545	Gorai.013G205600	Ga13G2192
Ghir_D09G015370/AT3G53410	Ghir_A13G016800/Gorai.013G199300	Ghir_A08G006660/Ga08G0721		Ghir_D13G019920	AT5G10650	Gorai.013G212300	Ga13G2251
Ghir_D11G035900/AT3G53410	Ghir_A13G017470/Gorai.013G192600	Ghir_D08G007860/Ga08G0847		Ghir_D13G022510	AT4G32600	Gorai.013G238400	Ga13G2518
Ghir_A13G002120/AT3G54780	Ghir_A13G018540/Gorai.013G204400	Ghir_A08G008290/Ga08G0903		Ghir_D13G023810	AT5G12310	Gorai.013G253900	Ga13G2672
Ghir_A10G022550/AT3G55530	Ghir_A13G018640/Gorai.007G300400	Ghir_D08G008350/Ga08G0903		Ghir_D13G024990	AT2G28540	Gorai.013G266000	Ga13G2787
Ghir_A01G012660/AT3G58030	Ghir_A13G018640/Gorai.013G205600	Ghir_A08G008470/Ga08G0927
Ghir_A09G013740/AT3G58030	Ghir_A13G018710/Gorai.013G206200	Ghir_D08G008560/Ga08G0927
Ghir_A11G034160/AT3G58030	Ghir_A13G019190/Gorai.013G212300	Ghir_D08G009450/Ga08G1017
Ghir_D09G013220/AT3G58030	Ghir_A13G020880/Gorai.013G230100	Ghir_A08G009180/Ga08G1018
Ghir_D01G019730/AT3G58040	Ghir_A13G021120/Gorai.009G020600	Ghir_A08G010310/Ga08G1139
Ghir_A08G006090/AT3G60220	Ghir_A13G021120/Gorai.013G232700	Ghir_D08G010350/Ga08G1139
Ghir_A11G008070/AT3G60220	Ghir_A13G021610/Gorai.013G237500	Ghir_D08G012450/Ga08G1291
Ghir_A12G010680/AT3G60220	Ghir_A13G021660/Gorai.013G238000	Ghir_D08G013020/Ga08G1369
Ghir_D08G006270/AT3G60220	Ghir_A13G021700/Gorai.013G238400	Ghir_A08G012570/Ga08G1395
Ghir_D08G015740/AT3G60220	Ghir_A13G021990/Gorai.013G242500	Ghir_A08G013610/Ga08G1526
Ghir_D11G008050/AT3G60220	Ghir_A13G022290/Gorai.013G245300	Ghir_D08G014440/Ga08G1526
Ghir_D12G010870/AT3G60220	Ghir_A13G023180/Gorai.013G253900	Ghir_A08G014000/Ga08G1577
Ghir_A12G010470/AT3G60300	Ghir_A13G023580/Gorai.013G258600	Ghir_D08G014890/Ga08G1577
Ghir_D12G010670/AT3G60300	Ghir_A13G023730/Gorai.013G260400	Ghir_D08G015740/Ga08G1675
Ghir_A07G014960/AT3G61460	Ghir_A13G024250/Gorai.013G266000	Ghir_A08G015440/Ga08G1727
Ghir_A08G014000/AT3G61460	Ghir_A13G024840/Gorai.013G271800	Ghir_D08G016210/Ga08G1727
Ghir_A11G009810/AT3G61460	Ghir_D01G000260/Gorai.002G002800	Ghir_A08G015660/Ga08G1754
Ghir_A12G011670/AT3G61460	Ghir_D01G001480/Gorai.002G015500	Ghir_A08G016960/Ga08G1901
Ghir_D07G015280/AT3G61460	Ghir_D01G001760/Gorai.002G018100	Ghir_D08G017810/Ga08G1901
Ghir_D08G013020/AT3G61460	Ghir_D01G002590/Gorai.002G026800	Ghir_A08G018730/Ga08G2110
Ghir_D08G014890/AT3G61460	Ghir_D01G002800/Gorai.002G028700	Ghir_D03G016750/Ga08G2110
Ghir_D11G009770/AT3G61460	Ghir_D01G003430/Gorai.002G036500	Ghir_A08G019240/Ga08G2162
Ghir_D12G011840/AT3G61460	Ghir_D01G005220/Gorai.002G065600	Ghir_D08G020130/Ga08G2162
Ghir_A07G014830/AT3G61550	Ghir_D01G005690/Gorai.002G070700	Ghir_A08G019310/Ga08G2171
Ghir_A08G013610/AT3G61550	Ghir_D01G005720/Gorai.002G070800	Ghir_D08G020210/Ga08G2171
Ghir_A11G010000/AT3G61550	Ghir_D01G007390/Gorai.002G088700	Ghir_A08G020410/Ga08G2288
Ghir_A12G011530/AT3G61550	Ghir_D01G009040/Gorai.002G105000	Ghir_D08G021240/Ga08G2288
Ghir_D07G015130/AT3G61550	Ghir_D01G009050/Gorai.002G105000	Ghir_A08G020680/Ga08G2315
Ghir_D08G014440/AT3G61550	Ghir_D01G009800/Gorai.002G113500	Ghir_D08G021470/Ga08G2315
Ghir_D11G009950/AT3G61550	Ghir_D01G011510/Gorai.002G129700	Ghir_D08G022820/Ga08G2464
Ghir_A08G008290/AT3G62690	Ghir_D01G012720/Gorai.002G141900	Ghir_A08G022090/Ga08G2467
Ghir_D08G008350/AT3G62690	Ghir_D01G015260/Gorai.002G172200	Ghir_A08G022100/Ga08G2468
Ghir_D11G012120/AT3G62690	Ghir_D01G016010/Gorai.002G181200	Ghir_D08G022850/Ga08G2468
Ghir_D08G007860/AT3G62970	Ghir_D01G016480/Gorai.002G185700	Ghir_A08G024110/Ga08G2705
Ghir_A11G009730/AT4G00335	Ghir_D01G016670/Gorai.002G187900	Ghir_A08G024330/Ga08G2726
Ghir_A11G009930/AT4G01270	Ghir_D01G018970/Gorai.002G214100	Ghir_D08G025220/Ga08G2726
Ghir_D11G009880/AT4G01270	Ghir_D01G019990/Gorai.002G220800	Ghir_A08G024750/Ga08G2770
Ghir_A11G011800/AT4G02075	Ghir_D01G023690/Gorai.002G263500	Ghir_A08G024760/Ga08G2771
Ghir_A12G013540/AT4G02075	Ghir_D02G000180/Gorai.005G002000	Ghir_D08G025650/Ga08G2771
Ghir_D11G011760/AT4G02075	Ghir_D02G000430/Gorai.005G004700	Ghir_A08G024980/Ga08G2792
Ghir_D12G013720/AT4G02075	Ghir_D02G002540/Gorai.005G030100	Ghir_D08G025870/Ga08G2792
Ghir_A12G000640/AT4G03000	Ghir_D02G004290/Gorai.005G049100	Ghir_A08G025550/Ga08G2854
Ghir_D12G000620/AT4G03000	Ghir_D02G004950/Gorai.005G056100	Ghir_A08G025980/Ga08G2898
Ghir_A01G001780/AT4G03510	Ghir_D02G005910/Gorai.005G067200	Ghir_D08G026850/Ga08G2898
Ghir_A03G017460/AT4G03510	Ghir_D02G007990/Gorai.005G088100	Ghir_A09G000780/Ga09G0082
Ghir_D01G001760/AT4G03510	Ghir_D02G008580/Gorai.005G095100	Ghir_D09G000740/Ga09G0082
Ghir_D02G018730/AT4G03510	Ghir_D02G009260/Gorai.005G101700	Ghir_A09G001500/Ga09G0124
Ghir_A05G017820/AT4G03965	Ghir_D02G010610/Gorai.005G117800	Ghir_A09G001520/Ga09G0126
Ghir_A06G016410/AT4G03965	Ghir_D02G011940/Gorai.005G137800	Ghir_A09G001530/Ga09G0130
Ghir_D06G017300/AT4G03965	Ghir_D02G012000/Gorai.005G137100	Ghir_D09G001470/Ga09G0130
Ghir_A05G028050/AT4G09560	Ghir_D02G012100/Gorai.005G136200	Ghir_A09G002740/Ga09G0319
Ghir_A03G002240/AT4G11680	Ghir_D02G012700/Gorai.005G131100	Ghir_D09G002710/Ga09G0319
Ghir_A08G018730/AT4G11680	Ghir_D02G012950/Gorai.005G141600	Ghir_D09G002740/Ga09G0323
Ghir_A11G002200/AT4G11680	Ghir_D02G013170/Gorai.005G144000	Ghir_A09G005340/Ga09G0623
Ghir_A12G023910/AT4G11680	Ghir_D02G014460/Gorai.005G157000	Ghir_A09G005790/Ga09G0666
Ghir_D03G016750/AT4G11680	Ghir_D02G015120/Gorai.005G163500	Ghir_D09G005350/Ga09G0666
Ghir_D11G002200/AT4G11680	Ghir_D02G016210/Gorai.005G175700	Ghir_A09G007940/Ga09G0872
Ghir_D12G023900/AT4G11680	Ghir_D02G018550/Gorai.005G200400	Ghir_D09G007760/Ga09G0872
Ghir_A07G016760/AT4G13100	Ghir_D02G018730/Gorai.005G202000	Ghir_D10G002890/Ga09G0872
Ghir_A07G021640/AT4G13100	Ghir_D02G019610/Gorai.005G211500	Ghir_A09G008250/Ga09G0901
Ghir_A11G014760/AT4G13100	Ghir_D02G020000/Gorai.005G215300	Ghir_A09G008490/Ga09G0927
Ghir_D07G021740/AT4G13100	Ghir_D02G022020/Gorai.005G236600	Ghir_A09G008790/Ga09G0956
Ghir_D11G014860/AT4G13100	Ghir_D02G024330/Gorai.005G260800	Ghir_A09G009220/Ga09G1002
Ghir_A10G011170/AT4G14365	Ghir_D03G000590/Gorai.003G006100	Ghir_D09G008930/Ga09G1002
Ghir_D11G012120/AT4G15975	Ghir_D03G000690/Gorai.003G007100	Ghir_D09G009290/Ga09G1041
Ghir_A03G000880/AT4G17680	Ghir_D03G002670/Gorai.003G027700	Ghir_A09G011250/Ga09G1204
Ghir_A08G016960/AT4G17680	Ghir_D03G003370/Gorai.003G035500	Ghir_D09G010800/Ga09G1204
Ghir_D08G017810/AT4G17680	Ghir_D03G004520/Gorai.003G045800	Ghir_D09G010950/Ga09G1221
Ghir_D12G022480/AT4G17680	Ghir_D03G009140/Gorai.003G079800	Ghir_A09G011770/Ga09G1260
Ghir_D12G022090/AT4G17905	Ghir_D03G009160/Gorai.003G079500	Ghir_D09G011310/Ga09G1260
Ghir_A09G020860/AT4G17920	Ghir_D03G009170/Gorai.003G079300	Ghir_A09G012360/Ga09G1321
Ghir_A11G003120/AT4G17920	Ghir_D03G009780/Gorai.003G073200	Ghir_D09G011890/Ga09G1321
Ghir_A12G022040/AT4G17920	Ghir_D03G010970/Gorai.003G104200	Ghir_A09G012460/Ga09G1331
Ghir_D08G017270/AT4G17920	Ghir_D03G011410/Gorai.003G109100	Ghir_D09G012010/Ga09G1331
Ghir_D09G020270/AT4G17920	Ghir_D03G013450/Gorai.003G129300	Ghir_D09G013220/Ga09G1469
Ghir_D11G003120/AT4G17920	Ghir_D03G015340/Gorai.003G146200	Ghir_A09G014140/Ga09G1511
Ghir_D12G022070/AT4G17920	Ghir_D03G015440/Gorai.003G147000	Ghir_D09G013600/Ga09G1511
Ghir_A05G014860/AT4G19670	Ghir_D03G015810/Gorai.003G151000	Ghir_A09G014220/Ga09G1520
Ghir_D05G014700/AT4G19670	Ghir_D03G016120/Gorai.003G154300	Ghir_D09G013690/Ga09G1520
Ghir_A05G014890/AT4G19700	Ghir_D03G016370/Gorai.003G157200	Ghir_D09G014900/Ga09G1663
Ghir_A10G004360/AT4G19700	Ghir_D03G016750/Gorai.003G161000	Ghir_A04G008270/Ga09G1714
Ghir_D05G014720/AT4G19700	Ghir_D03G016750/Gorai.004G208600	Ghir_D09G015370/Ga09G1714
Ghir_D10G005120/AT4G19700	Ghir_D03G016750/Gorai.008G244300	Ghir_A09G015960/Ga09G1719
Ghir_A05G017820/AT4G22250	Ghir_D03G018440/Gorai.003G180700	Ghir_D09G015410/Ga09G1719
Ghir_A06G016410/AT4G22250	Ghir_D04G001760/Gorai.012G018700	Ghir_A09G016290/Ga09G1752
Ghir_D06G017300/AT4G22250	Ghir_D04G002880/Gorai.012G030900	Ghir_D09G015770/Ga09G1752
Ghir_A03G002570/AT4G23450	Ghir_D04G002910/Gorai.012G031300	Ghir_A09G016570/Ga09G1780
Ghir_A12G021130/AT4G25230	Ghir_D04G004330/Gorai.012G045500	Ghir_D09G016050/Ga09G1780
Ghir_D12G021110/AT4G25230	Ghir_D04G005110/Gorai.012G053500	Ghir_A09G017850/Ga09G1846
Ghir_A13G013620/AT4G26580	Ghir_D04G006240/Gorai.012G065700	Ghir_D09G017320/Ga09G1846
Ghir_D13G014320/AT4G26580	Ghir_D04G006810/Gorai.012G071400	Ghir_A09G018390/Ga09G1901
Ghir_A01G005560/AT4G27470	Ghir_D04G007700/Gorai.012G081400	Ghir_D09G017880/Ga09G1901
Ghir_A04G003020/AT4G27470	Ghir_D04G011670/Gorai.009G411300	Ghir_D09G016550/Ga09G1945
Ghir_D05G036580/AT4G27470	Ghir_D04G011920/Gorai.009G413400	Ghir_A09G019510/Ga09G2093
Ghir_D04G015550/AT4G28270	Ghir_D04G012320/Gorai.009G418300	Ghir_D09G019040/Ga09G2093
Ghir_D02G018550/AT4G28370	Ghir_D04G012650/Gorai.009G421800	Ghir_A09G019550/Ga09G2097
Ghir_A06G006860/AT4G28890	Ghir_D04G013090/Gorai.012G103200	Ghir_D09G019080/Ga09G2097
Ghir_D06G006970/AT4G28890	Ghir_D04G013230/Gorai.012G105100	Ghir_A09G020860/Ga09G2231
Ghir_D07G000750/AT4G28890	Ghir_D04G013630/Gorai.012G109400	Ghir_D09G020270/Ga09G2231
Ghir_D08G025640/AT4G30370	Ghir_D04G014000/Gorai.012G113300	Ghir_A09G021150/Ga09G2258
Ghir_A08G024760/AT4G30400	Ghir_D04G014800/Gorai.012G121900	Ghir_D09G020550/Ga09G2258
Ghir_D08G025650/AT4G30400	Ghir_D04G015210/Gorai.012G126100	Ghir_A09G021300/Ga09G2282
Ghir_A05G006650/AT4G31450	Ghir_D04G015550/Gorai.012G129300	Ghir_D09G020680/Ga09G2282
Ghir_A07G000160/AT4G31450	Ghir_D04G016060/Gorai.012G134900	Ghir_A09G022790/Ga09G2456
Ghir_D05G006720/AT4G31450	Ghir_D04G016160/Gorai.012G136000	Ghir_D09G022030/Ga09G2456
Ghir_D06G011720/AT4G31450	Ghir_D04G016830/Gorai.012G143100	Ghir_A09G023980/Ga09G2568
Ghir_A05G001130/AT4G32600	Ghir_D04G017450/Gorai.012G149900	Ghir_D09G023170/Ga09G2568
Ghir_A13G021700/AT4G32600	Ghir_D04G018450/Gorai.012G160800	Ghir_A09G024050/Ga09G2578
Ghir_D05G001270/AT4G32600	Ghir_D04G019670/Gorai.012G174000	Ghir_A09G024670/Ga09G2649
Ghir_D13G022510/AT4G32600	Ghir_D05G001080/Gorai.009G009400	Ghir_A09G025170/Ga09G2701
Ghir_A04G012410/AT4G33565	Ghir_D05G001270/Gorai.009G011400	Ghir_D09G024310/Ga09G2701
Ghir_A12G002270/AT4G34040	Ghir_D05G001600/Gorai.009G014600	Ghir_A10G024370/Ga10G0086
Ghir_A13G003940/AT4G34040	Ghir_D05G002150/Gorai.009G020600	Ghir_D10G026810/Ga10G0086
Ghir_D04G017450/AT4G34040	Ghir_D05G003890/Gorai.009G038400	Ghir_A10G023290/Ga10G0177
Ghir_A13G004060/AT4G34100	Ghir_D05G006720/Gorai.009G067800	Ghir_D10G025840/Ga10G0177
Ghir_D02G022020/AT4G34100	Ghir_D05G007220/Gorai.009G072700	Ghir_A10G022570/Ga10G0274
Ghir_D13G004200/AT4G34100	Ghir_D05G008040/Gorai.009G081600	Ghir_D10G025020/Ga10G0274
Ghir_A01G016120/AT4G35070	Ghir_D05G008800/Gorai.009G089300	Ghir_A10G022550/Ga10G0276
Ghir_D01G017660/AT4G35070	Ghir_D05G008810/Gorai.009G089200	Ghir_A10G022130/Ga10G0365
Ghir_A02G018980/AT4G35840	Ghir_D05G009050/Gorai.009G092000	Ghir_D10G024180/Ga10G0365
Ghir_A11G004650/AT4G35840	Ghir_D05G009080/Gorai.009G092300	Ghir_A10G020960/Ga10G0553
Ghir_A11G018150/AT4G35840	Ghir_D05G009990/Gorai.009G104400	Ghir_D10G022780/Ga10G0553
Ghir_A12G006060/AT4G35840	Ghir_D05G010190/Gorai.009G106300	Ghir_A10G020860/Ga10G0562
Ghir_D03G000590/AT4G35840	Ghir_D05G012200/Gorai.009G125800	Ghir_D10G022660/Ga10G0562
Ghir_D11G018230/AT4G35840	Ghir_D05G014430/Gorai.009G148100	Ghir_A10G020430/Ga10G0616
Ghir_D12G006080/AT4G35840	Ghir_D05G014440/Gorai.009G148200	Ghir_D10G022190/Ga10G0616
Ghir_A02G016210/AT4G37880	Ghir_D05G014700/Gorai.009G150700	Ghir_A10G018410/Ga10G0926
Ghir_A10G008740/AT4G37880	Ghir_D05G014720/Gorai.009G150800	Ghir_D10G019900/Ga10G0926
Ghir_D03G003370/AT4G37880	Ghir_D05G016550/Gorai.009G170000	Ghir_A10G018200/Ga10G0964
Ghir_D10G010540/AT4G37880	Ghir_D05G018770/Gorai.009G191900	Ghir_A10G017620/Ga10G1022
Ghir_A03G018640/AT4G38140	Ghir_D05G019500/Gorai.009G199100	Ghir_A10G010170/Ga10G1168
Ghir_D02G020000/AT4G38140	Ghir_D05G020830/Gorai.009G213200	Ghir_D10G017870/Ga10G1168
Ghir_A04G013480/AT4G39050	Ghir_D05G022660/Gorai.009G233100	Ghir_A10G010320/Ga10G1188
Ghir_A13G002800/AT4G39050	Ghir_D05G023890/Gorai.009G246100	Ghir_D10G017670/Ga10G1188
Ghir_D04G017880/AT4G39050	Ghir_D05G023940/Gorai.009G247300	Ghir_D10G015400/Ga10G1443
Ghir_D13G003110/AT4G39050	Ghir_D05G024050/Gorai.009G247800	Ghir_A10G014550/Ga10G1719
Ghir_A12G004310/AT4G39140	Ghir_D05G025440/Gorai.009G265000	Ghir_D10G013000/Ga10G1719
Ghir_A13G002990/AT4G39140	Ghir_D05G026000/Gorai.009G269400	Ghir_A10G015280/Ga10G1813
Ghir_D12G002990/AT4G39140	Ghir_D05G028060/Gorai.009G289500	Ghir_D10G012260/Ga10G1813
Ghir_D13G003260/AT4G39140	Ghir_D05G029510/Gorai.009G304700	Ghir_A10G008740/Ga10G2102
Ghir_A04G009420/AT5G01070	Ghir_D05G029790/Gorai.009G308200	Ghir_D10G010540/Ga10G2102
Ghir_D04G013630/AT5G01070	Ghir_D05G030550/Gorai.009G316500	Ghir_A10G008140/Ga10G2177
Ghir_D09G016550/AT5G01070	Ghir_D05G031010/Gorai.009G321200	Ghir_A10G006740/Ga10G2230
Ghir_D10G025840/AT5G01070	Ghir_D05G031780/Gorai.009G330000	Ghir_A10G007580/Ga10G2258
Ghir_A01G022150/AT5G01450	Ghir_D05G032240/Gorai.009G335200	Ghir_D10G007660/Ga10G2258
Ghir_D01G023690/AT5G01450	Ghir_D05G032920/Gorai.009G342500	Ghir_A10G007960/Ga10G2369
Ghir_D04G014000/AT5G01520	Ghir_D05G032980/Gorai.009G343100	Ghir_A10G005140/Ga10G2510
Ghir_A02G000430/AT5G01880	Ghir_D05G033910/Gorai.009G353400	Ghir_D10G005920/Ga10G2510
Ghir_D02G000430/AT5G01880	Ghir_D05G034080/Gorai.009G355400	Ghir_A10G004770/Ga10G2549
Ghir_D10G012260/AT5G01880	Ghir_D05G036580/Gorai.009G390700	Ghir_D10G005570/Ga10G2549
Ghir_A02G000110/AT5G01960	Ghir_D05G037440/Gorai.009G425900	Ghir_A10G004360/Ga10G2599
Ghir_A02G000140/AT5G01980	Ghir_D05G037800/Gorai.009G438200	Ghir_D10G005120/Ga10G2599
Ghir_D02G000180/AT5G01980	Ghir_D06G001000/Gorai.010G012500	Ghir_A10G003290/Ga10G2707
Ghir_D04G012650/AT5G02750	Ghir_D06G001770/Gorai.010G021500	Ghir_D10G004090/Ga10G2707
Ghir_A01G020740/AT5G03180	Ghir_D06G004760/Gorai.010G050800	Ghir_A10G002710/Ga10G2764
Ghir_D09G014900/AT5G03450	Ghir_D06G004860/Gorai.010G052000	Ghir_D10G003520/Ga10G2764
Ghir_A01G012200/AT5G04460	Ghir_D06G005290/Gorai.010G056600	Ghir_A10G002210/Ga10G2817
Ghir_A10G020430/AT5G04460	Ghir_D06G006970/Gorai.010G074800	Ghir_A10G002090/Ga10G2827
Ghir_D05G029790/AT5G04460	Ghir_D06G007170/Gorai.010G076400	Ghir_D10G002890/Ga10G2827
Ghir_D10G022190/AT5G04460	Ghir_D06G008890/Gorai.010G094400	Ghir_A10G001570/Ga10G2881
Ghir_A10G018410/AT5G05280	Ghir_D06G009010/Gorai.010G095900	Ghir_D10G002380/Ga10G2881
Ghir_D10G019900/AT5G05280	Ghir_D06G009130/Gorai.010G097000	Ghir_A10G000590/Ga10G2988
Ghir_A05G031140/AT5G05830	Ghir_D06G013220/Gorai.010G142500	Ghir_A11G035050/Ga11G0072
Ghir_D05G031010/AT5G05830	Ghir_D06G013940/Gorai.010G151100	Ghir_D11G035900/Ga11G0072
Ghir_A09G014220/AT5G06490	Ghir_D06G014440/Gorai.010G155500	Ghir_A11G034250/Ga11G0184
Ghir_D09G013690/AT5G06490	Ghir_D06G017300/Gorai.010G184800	Ghir_D11G034880/Ga11G0184
Ghir_A03G008460/AT5G08139	Ghir_D06G018380/Gorai.010G195900	Ghir_A11G034190/Ga11G0191
Ghir_D03G010970/AT5G08139	Ghir_D06G019590/Gorai.010G208800	Ghir_D11G034820/Ga11G0191
Ghir_D12G008260/AT5G10380	Ghir_D06G020230/Gorai.010G215700	Ghir_A11G034160/Ga11G0196
Ghir_A05G006650/AT5G10650	Ghir_D06G020510/Gorai.010G218600	Ghir_D11G034780/Ga11G0196
Ghir_A13G019190/AT5G10650	Ghir_D06G021260/Gorai.010G227900	Ghir_A11G031330/Ga11G0564
Ghir_D05G006720/AT5G10650	Ghir_D06G022480/Gorai.010G241500	Ghir_D11G031630/Ga11G0564
Ghir_D06G011720/AT5G10650	Ghir_D06G023590/Gorai.010G247300	Ghir_D11G029500/Ga11G0821
Ghir_D13G019920/AT5G10650	Ghir_D07G000180/Gorai.001G002000	Ghir_A11G029040/Ga11G0855
Ghir_A09G011770/AT5G12310	Ghir_D07G000750/Gorai.001G007700	Ghir_D11G029200/Ga11G0855
Ghir_A13G023180/AT5G12310	Ghir_D07G001480/Gorai.001G014400	Ghir_A11G028500/Ga11G0914
Ghir_D09G011310/AT5G12310	Ghir_D07G001550/Gorai.001G015000	Ghir_D11G028680/Ga11G0914
Ghir_D13G023810/AT5G12310	Ghir_D07G002120/Gorai.001G020700	Ghir_A11G026990/Ga11G1077
Ghir_D09G011300/AT5G12330	Ghir_D07G006450/Gorai.001G066400	Ghir_A11G026020/Ga11G1253
Ghir_A05G036830/AT5G14420	Ghir_D07G006570/Gorai.001G067700	Ghir_D11G026190/Ga11G1253
Ghir_A09G003280/AT5G14420	Ghir_D07G008320/Gorai.001G084900	Ghir_A11G025810/Ga11G1287
Ghir_D04G006240/AT5G14420	Ghir_D07G008780/Gorai.001G089900	Ghir_D11G026020/Ga11G1287
Ghir_D07G024240/AT5G14420	Ghir_D07G009690/Gorai.001G099600	Ghir_A11G023830/Ga11G1523
Ghir_D09G003220/AT5G14420	Ghir_D07G010170/Gorai.001G105300	Ghir_D11G024080/Ga11G1523
Ghir_A07G019130/AT5G15790	Ghir_D07G010810/Gorai.001G111900	Ghir_D11G023520/Ga11G1581
Ghir_D07G019490/AT5G15790	Ghir_D07G011320/Gorai.001G117600	Ghir_A11G021810/Ga11G1677
Ghir_A03G008460/AT5G15820	Ghir_D07G012210/Gorai.001G126700	Ghir_D11G022590/Ga11G1677
Ghir_A13G016800/AT5G17600	Ghir_D07G015130/Gorai.001G157500	Ghir_A11G020570/Ga11G1925
Ghir_D13G017560/AT5G17600	Ghir_D07G015280/Gorai.001G159300	Ghir_D11G020620/Ga11G1927
Ghir_A01G002660/AT5G18760	Ghir_D07G015280/Gorai.007G101700	Ghir_A11G018470/Ga11G2149
Ghir_D01G002590/AT5G18760	Ghir_D07G015340/Gorai.001G159800	Ghir_A11G018410/Ga11G2156
Ghir_A09G006220/AT5G19080	Ghir_D07G015340/Gorai.007G101200	Ghir_D11G018520/Ga11G2156
Ghir_D09G005870/AT5G19080	Ghir_D07G017180/Gorai.001G188100	Ghir_A11G018150/Ga11G2188
Ghir_A09G011770/AT5G19430	Ghir_D07G017930/Gorai.001G190300	Ghir_D11G018230/Ga11G2188
Ghir_D09G011310/AT5G19430	Ghir_D07G018480/Gorai.001G197000	Ghir_A11G016220/Ga11G2405
Ghir_D13G023810/AT5G19430	Ghir_D07G019140/Gorai.001G203200	Ghir_D11G016290/Ga11G2405
Ghir_A05G007970/AT5G22000	Ghir_D07G019490/Gorai.001G207100	Ghir_A11G016200/Ga11G2407
Ghir_A07G012130/AT5G22000	Ghir_D07G019900/Gorai.001G212700	Ghir_A11G015890/Ga11G2450
Ghir_D05G008040/AT5G22000	Ghir_D07G021610/Gorai.001G232000	Ghir_D11G015930/Ga11G2450
Ghir_D07G012210/AT5G22000	Ghir_D07G022690/Gorai.013G104800	Ghir_A11G015730/Ga11G2470
Ghir_A13G023580/AT5G22750	Ghir_D07G023660/Gorai.001G260700	Ghir_D11G015740/Ga11G2470
Ghir_A12G014420/AT5G23110	Ghir_D07G024240/Gorai.001G266800	Ghir_A11G014830/Ga11G2564
Ghir_D12G014580/AT5G23110	Ghir_D08G000230/Gorai.004G002000	Ghir_D11G014930/Ga11G2564
Ghir_A05G006650/AT5G24870	Ghir_D08G000330/Gorai.004G002900	Ghir_A11G014760/Ga11G2570
Ghir_D05G006720/AT5G24870	Ghir_D08G001190/Gorai.004G011800	Ghir_D11G014860/Ga11G2570
Ghir_D13G019920/AT5G24870	Ghir_D08G001230/Gorai.004G012200	Ghir_A11G014580/Ga11G2594
Ghir_A08G022100/AT5G27420	Ghir_D08G001860/Gorai.004G019200	Ghir_D11G014670/Ga11G2594
Ghir_A11G028500/AT5G27420	Ghir_D08G003440/Gorai.004G036900	Ghir_A11G013780/Ga11G2678
Ghir_A13G018540/AT5G27420	Ghir_D08G003660/Gorai.004G039600	Ghir_D11G013820/Ga11G2678
Ghir_D08G022850/AT5G27420	Ghir_D08G003930/Gorai.004G042600	Ghir_A11G013530/Ga11G2708
Ghir_D11G028680/AT5G27420	Ghir_D08G004320/Gorai.004G047000	Ghir_D11G013560/Ga11G2708
Ghir_D13G019170/AT5G27420	Ghir_D08G004750/Gorai.004G051200	Ghir_A11G012820/Ga11G2782
Ghir_A07G018770/AT5G38070	Ghir_D08G005060/Gorai.004G054800	Ghir_D08G005060/Ga11G2782
Ghir_D07G008320/AT5G38070	Ghir_D08G006270/Gorai.004G067900	Ghir_A11G012280/Ga11G2841
Ghir_A07G019130/AT5G38895	Ghir_D08G007860/Gorai.004G086200	Ghir_D12G014270/Ga11G2841
Ghir_D07G019490/AT5G38895	Ghir_D08G008350/Gorai.004G091600	Ghir_D11G012120/Ga11G2853
Ghir_A09G002740/AT5G40250	Ghir_D08G008560/Gorai.004G093700	Ghir_A11G011800/Ga11G2892
Ghir_D07G023660/AT5G40250	Ghir_D08G009450/Gorai.004G103100	Ghir_D11G011760/Ga11G2892
Ghir_D09G002710/AT5G40250	Ghir_D08G010350/Gorai.004G114100	Ghir_D11G009950/Ga11G3085
Ghir_A12G024320/AT5G41350	Ghir_D08G012130/Gorai.004G132300	Ghir_A11G009930/Ga11G3091
Ghir_D03G016370/AT5G41350	Ghir_D08G012450/Gorai.004G133400	Ghir_D11G009880/Ga11G3091
Ghir_D12G024290/AT5G41350	Ghir_D08G013020/Gorai.004G139600	Ghir_A11G009810/Ga11G3106
Ghir_A11G002340/AT5G41400	Ghir_D08G014440/Gorai.004G154800	Ghir_D08G014890/Ga11G3106
Ghir_D11G002320/AT5G41400	Ghir_D08G014890/Gorai.004G159300	Ghir_D11G009770/Ga11G3106
Ghir_A03G009270/AT5G42940	Ghir_D08G014890/Gorai.007G101700	Ghir_A11G009730/Ga11G3111
Ghir_A05G020970/AT5G42940	Ghir_D08G015450/Gorai.004G165100	Ghir_D07G015340/Ga11G3111
Ghir_D06G001770/AT5G42940	Ghir_D08G015740/Gorai.004G168000	Ghir_A11G008350/Ga11G3260
Ghir_A09G024050/AT5G43420	Ghir_D08G016210/Gorai.004G173300	Ghir_D11G008320/Ga11G3260
Ghir_A11G013780/AT5G43420	Ghir_D08G017270/Gorai.004G184200	Ghir_A11G008070/Ga11G3290
Ghir_D11G013820/AT5G43420	Ghir_D08G017810/Gorai.004G190300	Ghir_D11G008050/Ga11G3290
Ghir_A09G023980/AT5G43530	Ghir_D08G020130/Gorai.004G213600	Ghir_D11G007140/Ga11G3391
Ghir_D09G023170/AT5G43530	Ghir_D08G020210/Gorai.004G214600	Ghir_D11G005840/Ga11G3522
Ghir_A12G015000/AT5G44280	Ghir_D08G021240/Gorai.004G226100	Ghir_A11G004650/Ga11G3649
Ghir_D12G015230/AT5G44280	Ghir_D08G021470/Gorai.004G228500	Ghir_D11G004550/Ga11G3649
Ghir_A06G015260/AT5G45100	Ghir_D08G022820/Gorai.004G242700	Ghir_A11G003620/Ga11G3757
Ghir_A10G004360/AT5G45100	Ghir_D08G022840/Gorai.004G242900	Ghir_D11G003570/Ga11G3757
Ghir_D05G014720/AT5G45100	Ghir_D08G022850/Gorai.004G243000	Ghir_A11G003120/Ga11G3807
Ghir_D10G005120/AT5G45100	Ghir_D08G025220/Gorai.004G268600	Ghir_D11G003120/Ga11G3807
Ghir_A03G000100/AT5G45290	Ghir_D08G025650/Gorai.004G273000	Ghir_A11G002340/Ga11G3898
Ghir_A08G015660/AT5G45290	Ghir_D08G026850/Gorai.004G285700	Ghir_A11G002200/Ga11G3914
Ghir_A09G020860/AT5G46650	Ghir_D09G000740/Gorai.006G008500	Ghir_D11G002200/Ga11G3914
Ghir_A11G003120/AT5G46650	Ghir_D09G001470/Gorai.006G015800	Ghir_A11G001760/Ga11G3956
Ghir_A12G022040/AT5G46650	Ghir_D09G002710/Gorai.006G029000	Ghir_A11G001410/Ga11G3989
Ghir_D08G017270/AT5G46650	Ghir_D09G002740/Gorai.006G029300	Ghir_D11G001420/Ga11G3989
Ghir_D09G020270/AT5G46650	Ghir_D09G003220/Gorai.006G034900	Ghir_A11G000480/Ga11G4079
Ghir_D11G003120/AT5G46650	Ghir_D09G004980/Gorai.006G063200	Ghir_D11G000540/Ga11G4079
Ghir_D12G022070/AT5G46650	Ghir_D09G005350/Gorai.006G058500	Ghir_A11G000390/Ga11G4087
Ghir_A03G000880/AT5G47050	Ghir_D09G005870/Gorai.006G053800	Ghir_D11G000460/Ga11G4087
Ghir_A08G016960/AT5G47050	Ghir_D09G007760/Gorai.006G086900	Ghir_A11G000050/Ga11G4122
Ghir_A07G021510/AT5G48655	Ghir_D09G007760/Gorai.011G026400	Ghir_A12G028100/Ga12G0097
Ghir_A11G014830/AT5G48655	Ghir_D09G008930/Gorai.006G100000	Ghir_D12G028250/Ga12G0097
Ghir_D07G017180/AT5G48655	Ghir_D09G009290/Gorai.006G104000	Ghir_A12G025580/Ga12G0368
Ghir_D07G021600/AT5G48655	Ghir_D09G010800/Gorai.006G119000	Ghir_D12G025600/Ga12G0368
Ghir_D11G014930/AT5G48655	Ghir_D09G010950/Gorai.006G120600	Ghir_A12G024320/Ga12G0496
Ghir_A12G021130/AT5G51450	Ghir_D09G011310/Gorai.006G124000	Ghir_D12G024290/Ga12G0496
Ghir_D12G021110/AT5G51450	Ghir_D09G011890/Gorai.006G129700	Ghir_A12G023910/Ga12G0532
Ghir_A11G001410/AT5G53110	Ghir_D09G012010/Gorai.006G130700	Ghir_D12G023900/Ga12G0532
Ghir_D11G001420/AT5G53110	Ghir_D09G013220/Gorai.006G143500	Ghir_A12G022500/Ga12G0674
Ghir_A13G013620/AT5G55970	Ghir_D09G013600/Gorai.006G147400	Ghir_D12G022480/Ga12G0674
Ghir_D13G014320/AT5G55970	Ghir_D09G013690/Gorai.006G148300	Ghir_A12G022230/Ga12G0704
Ghir_D08G009450/AT5G57740	Ghir_D09G014900/Gorai.006G162300	Ghir_A12G022060/Ga12G0720
Ghir_A03G003510/AT5G58580	Ghir_D09G015370/Gorai.006G167300	Ghir_D12G022090/Ga12G0720
Ghir_D03G015440/AT5G58580	Ghir_D09G015370/Gorai.009G418300	Ghir_A12G022040/Ga12G0722
Ghir_A05G009090/AT5G58787	Ghir_D09G015410/Gorai.006G167700	Ghir_D12G022070/Ga12G0722
Ghir_A13G023730/AT5G58787	Ghir_D09G015770/Gorai.006G171100	Ghir_A12G022000/Ga12G0726
Ghir_D05G009080/AT5G58787	Ghir_D09G016050/Gorai.006G173900	Ghir_D12G022020/Ga12G0726
Ghir_A03G005320/AT5G59550	Ghir_D09G016550/Gorai.006G179600	Ghir_A12G021130/Ga12G0818
Ghir_D03G013450/AT5G59550	Ghir_D09G017880/Gorai.006G192700	Ghir_D12G021110/Ga12G0818
Ghir_D04G013230/AT5G59550	Ghir_D09G019040/Gorai.006G204000	Ghir_A12G020590/Ga12G0881
Ghir_A05G010270/AT5G60170	Ghir_D09G020270/Gorai.006G217300	Ghir_D12G020860/Ga12G0881
Ghir_A08G000180/AT5G60170	Ghir_D09G020550/Gorai.006G220000	Ghir_A12G018830/Ga12G1062
Ghir_D05G009990/AT5G60170	Ghir_D09G020680/Gorai.006G221600	Ghir_D12G019020/Ga12G1062
Ghir_D07G010170/AT5G60170	Ghir_D09G022030/Gorai.006G236500	Ghir_A12G018480/Ga12G1096
Ghir_D08G000230/AT5G60170	Ghir_D09G023170/Gorai.006G248800	Ghir_A12G017700/Ga12G1174
Ghir_A03G004150/AT5G60580	Ghir_D09G024310/Gorai.006G261100	Ghir_D12G017790/Ga12G1186
Ghir_A05G010470/AT5G60580	Ghir_D10G002380/Gorai.011G021100	Ghir_A12G015850/Ga12G1387
Ghir_A08G020680/AT5G60580	Ghir_D10G002890/Gorai.006G086900	Ghir_D12G016100/Ga12G1387
Ghir_D05G010190/AT5G60580	Ghir_D10G002890/Gorai.011G026400	Ghir_A12G015520/Ga12G1425
Ghir_D08G021470/AT5G60580	Ghir_D10G003520/Gorai.011G032600	Ghir_D12G015790/Ga12G1425
Ghir_A05G010730/AT5G60710	Ghir_D10G004090/Gorai.011G038300	Ghir_A12G015000/Ga12G1483
Ghir_A12G018830/AT5G62460	Ghir_D10G005120/Gorai.011G049400	Ghir_D12G015230/Ga12G1483
Ghir_D12G019020/AT5G62460	Ghir_D10G005570/Gorai.011G054800	Ghir_A12G014920/Ga12G1493
Ghir_A09G017850/AT5G62910	Ghir_D10G005920/Gorai.011G059000	Ghir_D12G015120/Ga12G1493
Ghir_D09G017320/AT5G62910	Ghir_D10G007660/Gorai.011G078300	Ghir_D12G014580/Ga12G1551
Ghir_D12G007780/AT5G63970	Ghir_D10G008630/Gorai.011G088400	Ghir_A12G014340/Ga12G1559
Ghir_A02G018980/AT5G66070	Ghir_D10G010860/Gorai.011G111800	Ghir_D12G014510/Ga12G1559
Ghir_A11G018150/AT5G66070	Ghir_D10G012260/Gorai.011G127700	Ghir_A12G014140/Ga12G1580
Ghir_A12G006060/AT5G66070	Ghir_D10G013000/Gorai.011G136400	Ghir_D12G014270/Ga12G1580
Ghir_D03G000590/AT5G66070	Ghir_D10G015400/Gorai.011G161600	Ghir_A12G013540/Ga12G1647
Ghir_D12G006080/AT5G66070	Ghir_D10G017670/Gorai.011G184700	Ghir_D12G013720/Ga12G1647
	Ghir_D10G017870/Gorai.005G057600	Ghir_A12G012600/Ga12G1742
	Ghir_D10G017870/Gorai.011G186700	Ghir_D12G012860/Ga12G1742
	Ghir_D10G017970/Gorai.011G187800	Ghir_A12G012060/Ga12G1802
	Ghir_D10G019900/Gorai.011G209400	Ghir_D12G012270/Ga12G1802
	Ghir_D10G022780/Gorai.011G239100	Ghir_A12G011670/Ga12G1842
	Ghir_D10G024180/Gorai.011G256700	Ghir_D12G011840/Ga12G1842
	Ghir_D10G025840/Gorai.011G278400	Ghir_A12G011530/Ga12G1860
	Ghir_D10G026810/Gorai.011G292000	Ghir_A12G010680/Ga12G1925
	Ghir_D11G000460/Gorai.007G004600	Ghir_A12G010470/Ga12G1950
	Ghir_D11G000540/Gorai.007G005400	Ghir_D12G010670/Ga12G1950
	Ghir_D11G001420/Gorai.007G014700	Ghir_A12G009620/Ga12G2077
	Ghir_D11G002200/Gorai.007G022500	Ghir_D12G008260/Ga12G2077
	Ghir_D11G002320/Gorai.007G024200	Ghir_A12G008060/Ga12G2230
	Ghir_D11G003120/Gorai.007G032700	Ghir_D12G007780/Ga12G2230
	Ghir_D11G003570/Gorai.007G037500	Ghir_A12G007630/Ga12G2294
	Ghir_D11G004550/Gorai.007G047500	Ghir_A12G006840/Ga12G2379
	Ghir_D11G005840/Gorai.007G061100	Ghir_D12G006850/Ga12G2379
	Ghir_D11G007140/Gorai.007G074400	Ghir_A11G018150/Ga12G2492
	Ghir_D11G008050/Gorai.007G084400	Ghir_A12G006060/Ga12G2492
	Ghir_D11G008320/Gorai.007G087200	Ghir_D12G006080/Ga12G2492
	Ghir_D11G009770/Gorai.004G159300	Ghir_A12G004940/Ga12G2617
	Ghir_D11G009770/Gorai.007G101700	Ghir_D12G004910/Ga12G2617
	Ghir_D11G009880/Gorai.007G103300	Ghir_A12G001600/Ga12G2756
	Ghir_D11G009950/Gorai.007G103900	Ghir_D12G001630/Ga12G2756
	Ghir_D11G011760/Gorai.007G123200	Ghir_A12G000640/Ga12G2856
	Ghir_D11G012120/Gorai.007G127200	Ghir_D12G000620/Ga12G2856
	Ghir_D11G013560/Gorai.004G074300	Ghir_Scaffold423G000170/Ga13G0013
	Ghir_D11G013560/Gorai.007G142500	Ghir_A13G001670/Ga13G0203
	Ghir_D11G013820/Gorai.007G145400	Ghir_D13G001980/Ga13G0203
	Ghir_D11G014670/Gorai.007G154100	Ghir_A13G001810/Ga13G0217
	Ghir_D11G014860/Gorai.007G155500	Ghir_D13G002090/Ga13G0217
	Ghir_D11G014930/Gorai.007G156200	Ghir_A13G002120/Ga13G0249
	Ghir_D11G015740/Gorai.007G165000	Ghir_A13G003940/Ga13G0395
	Ghir_D11G015930/Gorai.007G166700	Ghir_A13G004060/Ga13G0407
	Ghir_D11G016290/Gorai.007G170200	Ghir_D13G004200/Ga13G0407
	Ghir_D11G018230/Gorai.007G190700	Ghir_A13G004330/Ga13G0441
	Ghir_D11G018520/Gorai.007G193300	Ghir_D13G004510/Ga13G0441
	Ghir_D11G020620/Gorai.007G214900	Ghir_A13G002800/Ga13G0636
	Ghir_D11G022590/Gorai.007G235700	Ghir_A13G006120/Ga13G0700
	Ghir_D11G023520/Gorai.007G243100	Ghir_A13G005170/Ga13G0819
	Ghir_D11G024080/Gorai.003G070100	Ghir_D13G007220/Ga13G0819
	Ghir_D11G026020/Gorai.007G264700	Ghir_A13G007240/Ga13G0855
	Ghir_D11G026190/Gorai.007G267000	Ghir_D13G007710/Ga13G0855
	Ghir_D11G028680/Gorai.007G294900	Ghir_A13G007520/Ga13G0885
	Ghir_D11G028690/Gorai.007G294900	Ghir_D13G007760/Ga13G0885
	Ghir_D11G029200/Gorai.007G300400	Ghir_A13G007580/Ga13G0892
	Ghir_D11G029200/Gorai.013G205600	Ghir_D13G007820/Ga13G0892
	Ghir_D11G029500/Gorai.007G303700	Ghir_A13G007640/Ga13G0901
	Ghir_D11G031630/Gorai.007G325600	Ghir_D13G007880/Ga13G0901
	Ghir_D11G034780/Gorai.007G362400	Ghir_D13G009650/Ga13G1035
	Ghir_D11G034820/Gorai.007G362900	Ghir_A13G009890/Ga13G1196
	Ghir_D11G034880/Gorai.007G363500	Ghir_D13G009400/Ga13G1196
	Ghir_D11G035900/Gorai.007G374000	Ghir_A13G010630/Ga13G1284
	Ghir_D12G000620/Gorai.008G006200	Ghir_D13G011220/Ga13G1284
	Ghir_D12G001630/Gorai.008G016600	Ghir_A13G011520/Ga13G1388
	Ghir_D12G002070/Gorai.008G021100	Ghir_D13G012080/Ga13G1388
	Ghir_D12G002990/Gorai.008G030700	Ghir_A13G011640/Ga13G1402
	Ghir_D12G004910/Gorai.008G050600	Ghir_D13G012200/Ga13G1402
	Ghir_D12G005090/Gorai.008G052000	Ghir_A13G013210/Ga13G1599
	Ghir_D12G006080/Gorai.007G190700	Ghir_D13G013930/Ga13G1599
	Ghir_D12G006080/Gorai.008G062100	Ghir_A13G013620/Ga13G1647
	Ghir_D12G006850/Gorai.008G069900	Ghir_D13G014320/Ga13G1647
	Ghir_D12G007780/Gorai.008G094400	Ghir_A13G015510/Ga13G1856
	Ghir_D12G008260/Gorai.008G091200	Ghir_D13G016270/Ga13G1856
	Ghir_D12G010670/Gorai.008G109100	Ghir_A13G015740/Ga13G1882
	Ghir_D12G011840/Gorai.008G120600	Ghir_D13G016490/Ga13G1882
	Ghir_D12G012270/Gorai.008G125000	Ghir_A13G016800/Ga13G2000
	Ghir_D12G012860/Gorai.008G131400	Ghir_D13G017560/Ga13G2000
	Ghir_D12G013720/Gorai.008G140100	Ghir_A13G017470/Ga13G2078
	Ghir_D12G014270/Gorai.008G145700	Ghir_D13G018180/Ga13G2078
	Ghir_D12G014510/Gorai.008G147900	Ghir_A13G018540/Ga13G2180
	Ghir_D12G014580/Gorai.008G149000	Ghir_D13G019170/Ga13G2180
	Ghir_D12G015120/Gorai.008G153700	Ghir_A13G018640/Ga13G2192
	Ghir_D12G015230/Gorai.008G154600	Ghir_D11G029200/Ga13G2192
	Ghir_D12G015790/Gorai.008G159600	Ghir_D13G019280/Ga13G2192
	Ghir_D12G016100/Gorai.008G162800	Ghir_A13G018710/Ga13G2199
	Ghir_D12G017950/Gorai.008G182200	Ghir_D13G019360/Ga13G2199
	Ghir_D12G019020/Gorai.008G193100	Ghir_A13G019190/Ga13G2251
	Ghir_D12G020860/Gorai.008G210800	Ghir_D13G019920/Ga13G2251
	Ghir_D12G021110/Gorai.008G216500	Ghir_A13G020880/Ga13G2430
	Ghir_D12G022070/Gorai.008G225700	Ghir_D13G021710/Ga13G2430
	Ghir_D12G022090/Gorai.008G225900	Ghir_A05G001990/Ga13G2463
	Ghir_D12G022480/Gorai.008G229800	Ghir_A13G021120/Ga13G2463
	Ghir_D12G023900/Gorai.008G244300	Ghir_D13G021960/Ga13G2463
	Ghir_D12G024290/Gorai.008G248100	Ghir_D13G022320/Ga13G2498
	Ghir_D12G025600/Gorai.008G261500	Ghir_A13G021610/Ga13G2508
	Ghir_D12G028250/Gorai.008G288700	Ghir_D13G022430/Ga13G2508
	Ghir_D13G001980/Gorai.013G020500	Ghir_A13G021660/Ga13G2513
	Ghir_D13G002090/Gorai.013G021800	Ghir_D13G022470/Ga13G2513
	Ghir_D13G003260/Gorai.013G034900	Ghir_A13G021700/Ga13G2518
	Ghir_D13G003820/Gorai.013G041100	Ghir_D13G022510/Ga13G2518
	Ghir_D13G004200/Gorai.013G045900	Ghir_A13G021990/Ga13G2557
	Ghir_D13G004510/Gorai.013G049100	Ghir_D13G022730/Ga13G2557
	Ghir_D13G007710/Gorai.013G085100	Ghir_A13G022290/Ga13G2587
	Ghir_D13G007760/Gorai.013G085600	Ghir_D13G023020/Ga13G2587
	Ghir_D13G007820/Gorai.013G086200	Ghir_A13G023180/Ga13G2672
	Ghir_D13G007880/Gorai.013G087000	Ghir_D13G023810/Ga13G2672
	Ghir_D13G009400/Gorai.013G101800	Ghir_A13G023580/Ga13G2713
	Ghir_D13G009650/Gorai.010G139500	Ghir_D13G024310/Ga13G2713
	Ghir_D13G009740/Gorai.010G140400	Ghir_A13G023730/Ga13G2730
	Ghir_D13G011220/Gorai.013G117700	Ghir_D13G024720/Ga13G2759
	Ghir_D13G012080/Gorai.013G126200	Ghir_A13G024250/Ga13G2787
	Ghir_D13G012200/Gorai.013G127600	Ghir_D13G024990/Ga13G2787
	Ghir_D13G013930/Gorai.013G146400	Ghir_A13G024840/Ga13G2842
	Ghir_D13G014320/Gorai.013G150600	Ghir_A01G022150/Ga14G0065
	Ghir_D13G015110/Gorai.013G159600	Ghir_D01G023690/Ga14G0065
	Ghir_D13G016270/Gorai.013G172300	Ghir_D12G002070/Ga14G0124
	Ghir_D13G016490/Gorai.013G174500	Ghir_A12G002270/Ga14G0154
	Ghir_D13G017560/Gorai.013G199300	Ghir_A10G016500/Ga14G0262
	Ghir_D13G018180/Gorai.013G192600	Ghir_D10G017970/Ga14G0262
	Ghir_D13G019170/Gorai.013G204400	Ghir_A12G003150/Ga14G1642
	Ghir_D13G019280/Gorai.007G300400	Ghir_A09G003280/Ga14G1822
	Ghir_D13G019280/Gorai.013G205600	Ghir_D09G003220/Ga14G1822
	Ghir_D13G019360/Gorai.013G206200	Ghir_A12G004310/Ga14G1893
	Ghir_D13G019920/Gorai.013G212300	Ghir_D12G002990/Ga14G1893
	Ghir_D13G021710/Gorai.013G230100	Ghir_A07G009610/Ga14G2231
	Ghir_D13G021960/Gorai.009G020600	Ghir_D07G009690/Ga14G2231
	Ghir_D13G021960/Gorai.013G232700
	Ghir_D13G022320/Gorai.013G236300
	Ghir_D13G022430/Gorai.013G237500
	Ghir_D13G022470/Gorai.013G238000
	Ghir_D13G022510/Gorai.013G238400
	Ghir_D13G022730/Gorai.013G242500
	Ghir_D13G023020/Gorai.013G245300
	Ghir_D13G023810/Gorai.013G253900
	Ghir_D13G024310/Gorai.013G258600
	Ghir_D13G024450/Gorai.013G260400
	Ghir_D13G024720/Gorai.013G263100
	Ghir_D13G024990/Gorai.013G266000
	Ghir_Scaffold423G000170/Gorai.013G001200

## Sheet: Table S4
GeneID	Na_1vsNa_0_log2FoldChange	padj-1h	Na_3vsNa_0_log2FoldChange	padj-3h	Na_12vsNa_0_log2FoldChange	padj-12h	Na_48vsNa_0_log2FoldChange	padj-48h
Ghir_A01G000250	4.48521	0	3.88898	0.504228	0	0	0	0
Ghir_A01G001490	0.033922	0.937964	0.0275253	0.935961	-0.25451	0.262306	0.135537	0.70362
Ghir_A01G001780	-0.807775	0.0367037	-1.09581	0.00131489	0.525169	0.134313	0.144947	0.822124
Ghir_A01G002660	-0.417727	0.364092	-0.578721	0.120489	0.237899	0.541675	0.104987	0.882044
Ghir_A01G002840	1.25644	0.242653	1.73534	0.0510575	4.56712	1.46616e-09	-0.712885	0.589758
Ghir_A01G003420	-0.0181022	0.982225	-0.325162	0.400084	0.363111	0.286994	-0.370278	0.410319
Ghir_A01G005490	-1.47947	0.638026	-1.29225	0.620449	-2.94666	0.21087	-1.45149	0
Ghir_A01G005520	0	0	0	0	0	0	0	0
Ghir_A01G005560	1.16143	0.124693	1.79218	0.00445428	2.57191	8.88319e-06	-0.373922	0.733449
Ghir_A01G007090	1.61968	0	0	0	3.71136	0	0	0
Ghir_A01G008580	-0.312526	0.853474	-0.748382	0.514641	2.65598	0.00165411	-1.41369	0.237566
Ghir_A01G008590	0.489616	0.661761	1.68835	0.0168755	2.77178	1.09519e-05	1.25473	0.141046
Ghir_A01G008600	1.95045	0.0320648	2.6859	0.000704639	2.94623	9.27824e-05	1.38774	0.178043
Ghir_A01G009380	0.749817	0.0174001	0.361348	0.287957	1.70446	2.4141e-11	1.40239	3.36508e-07
Ghir_A01G009820	0	1	4.88882	0.254624	4.35765	0.275332	1.44064	0
Ghir_A01G010490	0.174432	0.706044	-0.036935	0.935457	0.53079	0.0598026	0.157456	0.750571
Ghir_A01G011640	-0.157238	0.895749	-1.11092	0.0943504	-1.40146	0.020542	0.365873	0.726345
Ghir_A01G012200	-0.157604	0.815162	-0.34916	0.447311	-1.03332	0.00412862	-0.785578	0.0756587
Ghir_A01G012660	-0.406651	0.279618	-0.319386	0.353782	-0.274043	0.390171	-0.233847	0.606364
Ghir_A01G014290	0.0525816	0.909097	-0.412834	0.102223	-0.179839	0.49437	-0.274615	0.399239
Ghir_A01G014740	0.287647	0.846986	0.307788	0.78756	2.06698	0.00660061	0.578539	0.655498
Ghir_A01G015180	2.23209	0.330713	3.89508	0.0260248	2.72119	0.121562	2.7021	0.216635
Ghir_A01G015520	-0.623977	0.0337237	-0.644923	0.016662	-0.77769	0.00194116	-0.63257	0.033229
Ghir_A01G016120	0.239891	0.791835	1.72515	0.000503068	1.26	0.0109218	1.1109	0.0617251
Ghir_A01G017410	0.286201	0.721147	0.976199	0.0546588	0.225282	0.700352	0.729401	0.242476
Ghir_A01G018120	0.216041	0.840088	0.502288	0.480134	0.689774	0.259685	0.906751	0.204835
Ghir_A01G020740	-1.37339	0.0526492	-1.42031	0.0275186	-1.11327	0.0759359	-0.457476	0.650131
Ghir_A01G022150	0.299022	0.556497	0.145302	0.760735	0.1131	0.791928	0.562908	0.187684
Ghir_A01G022890	0.030841	0.96922	0.340935	0.408347	0.931068	0.00422489	-0.778079	0.0481316
Ghir_A02G000110	0.0937076	0.771922	-0.0409644	0.885658	0.273349	0.157783	-0.31516	0.181371
Ghir_A02G000140	0.0385512	0.947726	-0.0694057	0.865775	0.419089	0.136976	-0.577274	0.0743241
Ghir_A02G000420	5.33336	0.0981981	6.55005	0.0189336	0	1	0	1
Ghir_A02G000430	0.416597	0.82801	0.428915	0.771691	0.262953	0.84682	0.619135	0.732527
Ghir_A02G002670	0.142113	0.746616	-0.0103705	0.98401	0.550766	0.0315898	-0.241865	0.538314
Ghir_A02G003960	-1.43042	0.11108	-0.0897138	0.93931	2.02414	0.00277745	0.271425	0.847289
Ghir_A02G004630	-0.65019	0.036178	-1.20227	4.52521e-06	-1.19556	2.52209e-06	-0.342465	0.372505
Ghir_A02G004790	-0.451479	0.1314	-0.722294	0.00356667	0.0513474	0.876677	-0.425073	0.172549
Ghir_A02G005550	4.45958	1.04538e-07	2.63977	0.00288783	5.20373	2.62593e-11	2.00617	0.0534216
Ghir_A02G007540	-0.515873	0.111553	-0.464072	0.119235	0.247214	0.410584	-0.412139	0.243785
Ghir_A02G008200	-1.60963	0.00397828	-2.18024	1.65522e-05	-0.491713	0.401445	-0.101552	0.937383
Ghir_A02G008800	-0.504719	0.394908	-0.954326	0.0363274	-1.35351	0.00129759	-0.722398	0.185815
Ghir_A02G010160	-0.402555	0.437915	-0.164822	0.746566	-0.685788	0.0697921	-0.351455	0.51998
Ghir_A02G010780	-0.262056	0.658033	-0.740821	0.0619622	1.22511	0.000408299	0.344017	0.537456
Ghir_A02G010790	0	0	0	0	0	0	0	0
Ghir_A02G010800	-0.791216	0.225908	-0.816032	0.155101	-2.60894	6.38057e-07	0.670672	0.324413
Ghir_A02G010810	-1.4941	0.0874465	-1.05163	0.212753	-0.914781	0.246026	0.862996	0.406561
Ghir_A02G010830	-1.10634	0.60773	-2.08898	0.197185	-2.07706	0.167455	-0.403492	0.891012
Ghir_A02G010840	0	0	0	0	0	0	0	0
Ghir_A02G014820	-0.18788	0.814852	-0.918128	0.0533708	-1.99073	2.30005e-06	-0.281001	0.710511
Ghir_A02G016210	-0.180873	0.511629	-0.310779	0.136559	0.277453	0.155644	-0.232398	0.375468
Ghir_A02G016960	-0.692475	0.253441	0.0705273	0.924729	-2.54431	6.11037e-08	-0.831643	0.156002
Ghir_A02G017830	-0.240287	0.598688	-0.46574	0.160706	0.655466	0.0244886	-0.770332	0.0204536
Ghir_A02G018740	0	0	0	0	0	0	0	0
Ghir_A02G018890	1.33773	0.123105	1.44044	0.0610321	-0.701571	0.423104	-0.0640915	0.981331
Ghir_A02G018980	0.196698	0.814565	0.761077	0.133899	1.40949	0.00114686	-0.171075	0.853491
Ghir_A02G019680	5.43169	0.00999794	6.26767	0.0010475	2.03761	0.421423	0	1
Ghir_A03G000100	0.135387	0.906824	0.375337	0.621312	0.135747	0.858986	-0.0297538	0.994583
Ghir_A03G000720	0.165946	0.552308	0.149999	0.525258	0.224793	0.262376	0.029144	0.952688
Ghir_A03G000880	-0.527258	0.0947449	-0.417033	0.16095	-0.541328	0.0432856	1.33395	1.12374e-07
Ghir_A03G002240	-0.117697	0.772641	-0.0671975	0.846212	1.11049	1.64279e-07	-0.0298159	0.964784
Ghir_A03G002570	-0.208622	0.657082	-0.0525216	0.908889	0.113116	0.754931	0.578271	0.0930299
Ghir_A03G002910	0.84598	0.00723899	0.435032	0.19171	0.857201	0.00230594	-0.20156	0.683434
Ghir_A03G003240	-0.639095	0.0119674	-0.699896	0.00279001	0.319609	0.1924	-0.769011	0.00187956
Ghir_A03G003500	0	0	0	0	0	0	0	0
Ghir_A03G003510	-1.19476	0.132738	-0.474043	0.556794	-1.45722	0.0331651	0.0657908	0.973073
Ghir_A03G003600	-1.03084	0.309166	-0.189629	0.869545	-1.05377	0.189655	-1.61663	0.0746077
Ghir_A03G004150	0.387585	0.330578	0.836472	0.00508981	0.702599	0.0158022	0.476841	0.211646
Ghir_A03G005310-GhSARP1	-0.313648	0.537568	-0.489837	0.210412	-0.858795	0.0109107	-0.216047	0.710511
Ghir_A03G005320	0.284012	0.663381	0.299538	0.567704	1.80424	1.28821e-06	1.44267	0.000614268
Ghir_A03G007320	-0.393607	0.31839	-0.1183	0.777591	0.390714	0.205484	-0.50531	0.175327
Ghir_A03G008460	-0.147159	0.708501	-0.331592	0.225034	0.48072	0.0423478	-0.44541	0.128073
Ghir_A03G009270	0.548453	0.114294	0.296941	0.398981	0.519333	0.0774025	-0.535341	0.135881
Ghir_A03G010550	0.270643	0.556703	0.262036	0.495335	0.586411	0.0566793	0.512101	0.181894
Ghir_A03G010710	-0.0291048	0.962131	-0.286144	0.385945	0.115305	0.729007	0.276767	0.482729
Ghir_A03G010890	0.0375425	0.932091	0.0946043	0.75205	-0.1455	0.560264	0.176481	0.60065
Ghir_A03G011020	-1.61538	0.00745036	-1.42999	0.0129332	-0.424142	0.505725	-0.751926	0.321449
Ghir_A03G011070	0.184785	0.674345	0.0360595	0.934976	0.229917	0.452358	-0.421292	0.23516
Ghir_A03G011440	-0.218875	0.754621	-0.714341	0.111934	0.399234	0.374697	-0.257143	0.713082
Ghir_A03G011660	-0.416563	0.640466	-1.09406	0.0769055	0.187893	0.789759	-0.175634	0.880167
Ghir_A03G013250	0.16165	0.801698	0.0031526	0.999605	-0.156336	0.723667	0.530272	0.262798
Ghir_A03G013940	0.660287	0.247644	0.927696	0.0470181	0.488121	0.320732	0.471793	0.464606
Ghir_A03G015790	1.14672	0.00679996	1.13738	0.00427145	-0.667331	0.148664	0.604265	0.248103
Ghir_A03G017460	1.2006	0.11709	1.80864	0.00482663	3.0172	2.16046e-07	-0.376524	0.735742
Ghir_A03G018250	0.224601	0.51697	0.202024	0.494307	0.281328	0.266098	0.111213	0.798304
Ghir_A03G018280	-0.211542	0.647281	-0.329717	0.343436	0.909936	0.000936781	-0.175104	0.728374
Ghir_A03G018450	-0.474883	0.200924	-0.495807	0.12874	-0.247507	0.456699	-0.195479	0.693914
Ghir_A03G018640	-2.36446	0.0436947	-0.684082	0.565626	-0.244151	0.837023	1.39629	0.219343
Ghir_A03G020590	0.110093	0.686164	-0.0664826	0.780516	1.10451	1.14571e-13	-1.13037	4.25432e-13
Ghir_A03G022290	-0.0806707	0.989212	1.01517	0.725288	2.91482	0.177615	1.11751	0.763802
Ghir_A03G022890	-0.0141277	0.998822	0.560994	0.686138	0.0126058	0.999987	-0.761897	0.651843
Ghir_A04G003020	-0.0592534	0.963316	-0.163047	0.844785	1.42016	0.00885153	-0.63436	0.433583
Ghir_A04G005290	0	0	0	0	0	0	0	0
Ghir_A04G007640	-1.63123	0.334217	1.27927	0.371905	-1.96887	0.144399	3.59791	0.00459411
Ghir_A04G007830	0.31106	0.550998	0.66763	0.0737835	2.48413	4.04376e-16	-0.689368	0.105067
Ghir_A04G008270	0.261856	0.341573	-0.0359549	0.911153	-0.736013	0.00013753	0.342807	0.187117
Ghir_A04G008940	0.46418	0.719804	0.49145	0.632453	3.80143	3.6907e-08	-0.25223	0.876101
Ghir_A04G009090	0.188104	0.605715	0.318304	0.239636	0.782647	0.000391102	0.506518	0.0651467
Ghir_A04G009420	2.66529	0.000148901	2.6403	8.44631e-05	2.01203	0.00292846	1.14583	0.20967
Ghir_A04G010570	0.678654	0.0883605	0.565073	0.129575	-0.101216	0.813475	-0.60672	0.149095
Ghir_A04G010960	-0.0752751	0.84555	-0.175858	0.500371	0.171054	0.465	0.0586652	0.895707
Ghir_A04G011190	-0.708941	0.0375529	-0.338486	0.348479	0.0937848	0.80627	0.0545759	0.942484
Ghir_A04G011720-GhRING1	0.0725099	0.852724	0.00272572	0.997848	0.27033	0.220278	-0.107621	0.775083
Ghir_A04G011840	0.0399601	0.950016	-0.0276317	0.955805	0.240588	0.464821	0.00432254	1
Ghir_A04G012410	3.55482	5.57861e-09	3.68185	4.65851e-10	1.93888	0.00226019	-0.124105	0.94665
Ghir_A04G013480	-0.299481	0.416309	-0.480669	0.0943978	-0.267806	0.355122	-0.403909	0.240231
Ghir_A04G013990	0.736359	0.771086	1.49479	0.383603	1.46372	0.349882	2.03	0.271706
Ghir_A05G000950	1.61968	0	3.7206	0	0	0	0	0
Ghir_A05G001130	-0.23436	0.624586	-0.178687	0.664291	-0.0499518	0.906199	-0.0594117	0.936443
Ghir_A05G001440	-0.102231	0.874408	0.112876	0.815957	-0.539736	0.123747	0.574372	0.167805
Ghir_A05G001990	0.692402	0.35058	1.3999	0.011637	2.06232	4.0753e-05	0.264691	0.793908
Ghir_A05G006650	0.33386	0.359224	0.193877	0.576765	-0.461362	0.0957173	-0.218085	0.610406
Ghir_A05G007130	0.503477	0.110056	0.365924	0.228484	0.882734	0.000367014	0.0258774	0.976953
Ghir_A05G007970	1.01694	0.028586	1.57966	7.33365e-05	1.27164	0.00133012	1.15258	0.011447
Ghir_A05G008770	3.08469	5.92793e-06	3.6675	1.07306e-08	1.5706	0.0298138	0.295131	0.843475
Ghir_A05G008780	0.0577092	0.897556	0.0733288	0.824332	-0.0263958	0.935535	-0.132638	0.737213
Ghir_A05G009050	-0.251123	0.743857	-0.288019	0.632244	-0.432071	0.397192	-0.955207	0.0810077
Ghir_A05G009090	1.51181	3.36596e-06	1.54321	8.87422e-07	1.67169	3.25168e-08	-0.553842	0.209019
Ghir_A05G010270	-0.361476	0.345081	-0.408054	0.206901	-0.250487	0.430076	-0.509933	0.148666
Ghir_A05G010470	0.508603	0.207826	-0.131248	0.773373	-0.780019	0.013376	-0.260148	0.610503
Ghir_A05G010730	-0.183488	0.85059	-0.441625	0.499438	1.81769	0.000196556	-0.551953	0.46715
Ghir_A05G012480	-0.19926	0.833668	0.0155134	0.989043	1.89301	6.39535e-05	0.0180938	1
Ghir_A05G014630	0.252403	0.856863	1.07761	0.199129	3.15984	3.06298e-06	0.112087	0.955469
Ghir_A05G014640	-0.0800504	0.958895	0.181651	0.862069	2.24186	0.000504693	-0.50144	0.665321
Ghir_A05G014860	-0.020299	0.964271	-0.213607	0.369716	0.233042	0.270573	-0.13283	0.688185
Ghir_A05G014890	-0.272035	0.782644	-0.279119	0.718563	2.32277	6.6475e-06	-0.360894	0.705582
Ghir_A05G016710	0.911168	0.000156665	1.01188	8.44836e-06	1.81805	5.31027e-18	-0.273429	0.426407
Ghir_A05G016830	0.273032	0.721147	1.27487	0.00584229	1.4186	0.00112038	-0.173083	0.848742
Ghir_A05G017820	0.819513	0.346129	0.267505	0.771072	0.101135	0.911484	-0.490912	0.643601
Ghir_A05G018730	7.15079	7.51649e-05	7.58411	9.946e-06	7.50473	6.27308e-06	1.37985	0.71261
Ghir_A05G018760	0.203069	0.857093	-0.392842	0.618579	-0.53066	0.428685	-0.822887	0.310048
Ghir_A05G019470	0.249252	0.576383	-0.230596	0.539382	0.603602	0.0388694	-0.352097	0.396471
Ghir_A05G020890	0.0779206	0.947028	0.174827	0.826159	1.45516	0.00552338	0.0194	1
Ghir_A05G020970	0.0110161	0.989228	0.0521757	0.909113	0.630429	0.0289307	-0.0895035	0.883845
Ghir_A05G022750	-0.885852	0.281742	-1.58586	0.0148093	-1.49447	0.0163736	-1.65466	0.0189593
Ghir_A05G024040	5.90556	0.00773324	6.17568	0.00269989	6.03301	0.00226852	0.540898	0.926838
Ghir_A05G024190	4.96796	0.143123	4.42366	0.156642	1.09241	0.777843	1.31569	0
Ghir_A05G025540	0.463043	0.554359	1.04817	0.0559965	1.86713	8.8537e-05	1.16248	0.0501841
Ghir_A05G025970	4.46635	0.172725	4.21178	0.154712	1.9794	0.551878	2.70268	0
Ghir_A05G027400	0	0	3.07093	0	0	0	0	0
Ghir_A05G028050	-0.30661	0.136899	-0.413391	0.0184314	-0.15616	0.408773	-0.754807	7.3893e-06
Ghir_A05G029420	-0.213	0.822706	-0.333275	0.628143	-0.526833	0.356181	-0.507873	0.513862
Ghir_A05G031140	0.639623	0.723132	0.700276	0.623329	0.87648	0.473662	0.38349	0.860007
Ghir_A05G033840	-0.3567	0.733209	0.556508	0.471663	0.960811	0.134799	1.65615	0.0163883
Ghir_A05G033890	-0.285702	0.754515	-0.431797	0.524237	0.0571942	0.941074	0.111766	0.928731
Ghir_A05G034610	0.475234	0.501207	-0.155653	0.826717	-1.8245	8.04332e-05	0.750717	0.234406
Ghir_A05G036280	0.144657	0.952517	0.505071	0.742517	5.80175	3.41156e-09	0.723953	0.696719
Ghir_A05G036830	0.484303	0.594731	0.614926	0.391524	2.97071	3.08855e-08	0.454827	0.634594
Ghir_A05G037970	0.163501	0.95558	-1.14019	0.517063	-0.329603	0.853153	0.264795	0.933909
Ghir_A05G038750	-0.329359	0.773704	-0.506057	0.548444	-2.13143	0.00136716	-0.936145	0.290555
Ghir_A05G040030	0.422057	0.861469	1.49654	0.320219	-0.0557674	0.98078	-1.63107	0.367884
Ghir_A05G040040	5.22717	0.0481376	5.43436	0.0238682	5.14758	0.025122	0	1
Ghir_A05G040090	0.767065	0.592599	0.762174	0.51848	-0.430515	0.704879	-1.52933	0.20424
Ghir_A05G040100	0.188982	0.921855	-1.20339	0.298137	1.93559	0.0394553	-0.403507	0.826127
Ghir_A05G040110	-0.589867	0.629626	-1.44306	0.0921198	0.261158	0.78839	-1.12496	0.279794
Ghir_A05G040120	2.68822	0	3.03312	0	0	0	0.540892	0
Ghir_A05G040130	0	0	4.05889	0	0	0	0	0
Ghir_A05G041190	-0.318431	0.480943	-0.173216	0.684356	0.799552	0.00856252	-0.53787	0.174803
Ghir_A06G000100	-2.43436	0.384254	1.83267	0.303078	4.64199	0.000850866	0.481313	0.883629
Ghir_A06G000120	0.460009	0.441669	-0.0281297	0.970755	0.48565	0.286782	-0.339761	0.61682
Ghir_A06G000200	3.95583	0.290634	4.73057	0.12945	4.55316	0.118665	2.86237	0
Ghir_A06G001150	0.178433	0.850569	-0.0116251	0.993065	1.78221	0.000153767	-0.360095	0.667437
Ghir_A06G004710	9.32153	6.35572e-10	10.2297	2.13853e-12	5.1332	0.00103066	2.97702	0.179316
Ghir_A06G004810	1.24653	0.0161243	0.778287	0.142476	1.69624	0.000121439	1.1103	0.0407416
Ghir_A06G005230	0.0246041	0.973676	0.197071	0.628763	0.843564	0.00429768	0.0777322	0.910466
Ghir_A06G006860	-0.731754	0.560561	-1.47564	0.105956	-1.53792	0.0685888	-1.0397	0.371641
Ghir_A06G007010	2.94475	0.212259	1.13432	0.66254	3.12094	0.102994	-0.443683	0.927208
Ghir_A06G008690	0.144164	0.868855	0.0893011	0.900063	1.51242	0.000404804	0.367684	0.611829
Ghir_A06G008780	-1.92178	5.82563e-06	-0.961496	0.0306428	0.405689	0.383937	-0.152705	0.856336
Ghir_A06G011280	-0.330553	0.553108	-0.671523	0.0991551	0.180384	0.68596	-0.305762	0.601905
Ghir_A06G013200	1.25961	0.00143753	1.49094	4.45518e-05	1.16684	0.00135367	0.473361	0.377255
Ghir_A06G015260	0.863696	0.149014	0.276178	0.680337	0.82644	0.100101	-0.24974	0.78197
Ghir_A06G015410	-1.86908	0.366492	-2.77244	0.117816	3.57076	0.00954726	-3.52512	0.0768914
Ghir_A06G016410	0.0537636	0.986182	0.5204	0.734419	-1.54107	0.270235	0.970647	0.560256
Ghir_A06G017460	-1.09977	0	-1.09283	0	-1.6417	0	-0.99369	0
Ghir_A06G018720	0.207423	0.751231	0.527679	0.230053	1.01235	0.00616206	0.0674593	0.944981
Ghir_A06G019080	0.876865	0.287467	0.461548	0.573531	0.258121	0.744879	0.668709	0.46371
Ghir_A06G019350	0.161808	0.930772	-1.32668	0.210035	-1.70187	0.0759215	0.624316	0.677932
Ghir_A06G020170	-0.100678	0.858399	0.0182471	0.972877	0.43367	0.161591	0.0723362	0.914367
Ghir_A06G021410	-0.314318	0.734151	-0.235218	0.761445	0.828995	0.142795	0.754832	0.303618
Ghir_A06G022550	0.170553	0.805117	0.0950566	0.871008	-0.669415	0.0915916	0.156382	0.83411
Ghir_A06G022930	0.34423	0.613248	0.43002	0.421378	1.56943	0.000125077	-0.509146	0.4129
Ghir_A07G000160	-0.233516	0.566999	-0.113432	0.765666	0.0910055	0.788138	0.225565	0.595215
Ghir_A07G000310	0.509073	0.409907	0.28918	0.622746	-0.0367293	0.95752	0.44749	0.493829
Ghir_A07G001460	0	0	0	0	0	0	0	0
Ghir_A07G001530	0	0	0	0	0	0	0	0
Ghir_A07G002100	-0.17407	0.807715	-0.379516	0.441134	-0.286844	0.535753	-0.0637613	0.951169
Ghir_A07G006340	0	0	0	0	0	0	0	0
Ghir_A07G006540	-0.184111	0.563537	-0.371	0.11035	-0.08007	0.760194	-0.12888	0.722548
Ghir_A07G007680	-0.0336603	0.968198	0.122559	0.81462	-1.05152	0.00277405	0.673743	0.125828
Ghir_A07G008210	3.93223	0	2.32235	0	0	0	0	0
Ghir_A07G008730	-0.378963	0.78684	-0.194614	0.871277	-0.312201	0.750998	-0.651732	0.605338
Ghir_A07G009610	0.050903	0.930515	0.0702416	0.870374	-0.0617978	0.870985	-0.585034	0.0869039
Ghir_A07G010350	0	0	0	0	0	0	0	0
Ghir_A07G010750	2.27255	7.69445e-05	2.62199	1.29749e-06	2.92653	1.80547e-08	2.00679	0.000770982
Ghir_A07G011270	0.26552	0.540922	0.542262	0.0853382	0.942215	0.000610729	0.180481	0.718536
Ghir_A07G012130	0.0280322	0.960926	0.595117	0.0238147	0.269307	0.332888	0.331637	0.340893
Ghir_A07G012960	0.161458	0.851971	0.324659	0.586835	1.38878	0.00125105	0.558464	0.380261
Ghir_A07G014830	-1.06052	0.33273	-0.196136	0.867505	-2.88862	0.00494405	1.21195	0.202719
Ghir_A07G014960	0	0	0	0	3.78074	0	0	0
Ghir_A07G015010	-0.487937	0.147841	-0.596022	0.0411983	-0.654252	0.0170021	-0.446739	0.203563
Ghir_A07G016760	0	0	0	0	4.09032	0	0	0
Ghir_A07G016810	-0.138861	0.820244	0.984127	0.00300947	0.47913	0.169873	2.09998	9.27365e-12
Ghir_A07G017430	0.151249	0.760573	0.154443	0.695026	-0.110975	0.757972	-0.885903	0.00502919
Ghir_A07G017750	0.165902	0.806593	0.459704	0.299646	0.497829	0.211862	0.389955	0.478434
Ghir_A07G018770	0.175708	0.866867	0.29162	0.696583	0.555854	0.353555	0.585456	0.448369
Ghir_A07G019130	0.540025	0.436797	0.634868	0.266478	0.30712	0.595857	0.128934	0.906133
Ghir_A07G020840	0.850772	0.029877	1.40397	2.80468e-05	1.986	2.77824e-10	-0.624626	0.156635
Ghir_A07G021510	0.367834	0.677273	0.769612	0.212764	0.00487552	1	0.0418267	0.98509
Ghir_A07G021520	0.792296	0	4.63093	0.318259	3.04729	0	0	0
Ghir_A07G021640	-0.209623	0.739599	-0.639734	0.121147	-1.42983	5.72005e-05	0.218064	0.737497
Ghir_A07G022150	-0.000907282	1	0.018593	0.975969	-0.03946	0.935093	0.354892	0.461714
Ghir_A08G000180	-0.49171	0.215153	0.0861788	0.853373	-0.319825	0.351538	-0.498909	0.217053
Ghir_A08G000270	3.75866	0.448574	5.60152	0.144213	1.97722	0.649246	0	0
Ghir_A08G000570	7.20585	0.000153514	7.95792	9.03004e-06	5.83325	0.00126706	0	1
Ghir_A08G000780	-0.4632	0.509554	-0.392872	0.516767	-0.455705	0.391267	0.935427	0.107176
Ghir_A08G001180	-0.262428	0.470812	-0.21501	0.499712	-0.0872539	0.784278	0.400616	0.219913
Ghir_A08G001220	0.207137	0.814255	0.671114	0.228403	0.971685	0.0450628	0.898528	0.131092
Ghir_A08G001800	-0.109569	0.833796	0.476628	0.122965	0.198773	0.543244	0.692863	0.0279041
Ghir_A08G003340	0.143423	0.798659	0.290468	0.456828	0.58191	0.0677866	0.202783	0.705386
Ghir_A08G003750	0.125131	0.93368	-0.856632	0.337329	-0.509543	0.554723	-0.422751	0.742423
Ghir_A08G004100	0	0	0	0	0	0	0	0
Ghir_A08G004110	3.22481	0	0	0	0	0	1.26577	0
Ghir_A08G004550	0	0	1.73766	0	0	0	0	0
Ghir_A08G004900	0.130534	0.737379	0.0931685	0.776817	-0.102218	0.717898	0.516168	0.0534855
Ghir_A08G006090	0.606059	0.737573	1.80603	0.11999	2.85575	0.00478021	-0.279511	0.908402
Ghir_A08G006660	0.540349	0.484608	1.51046	0.00358555	2.22439	2.27266e-06	1.22251	0.03956
Ghir_A08G008290	-0.0898487	0.979117	0.0165428	0.998356	0.200162	0.91869	0.929021	0.68081
Ghir_A08G008470	-0.300556	0.350066	-0.260514	0.362583	-0.0499678	0.875242	-0.408186	0.173637
Ghir_A08G009180	-0.931955	0.0831439	-1.06915	0.0246103	-1.35945	0.00190784	0.140216	0.883843
Ghir_A08G010310	0.440757	0.753224	0.295473	0.803176	-0.801696	0.403509	-0.0587748	0.987448
Ghir_A08G011390	-0.310423	0.253782	-0.210427	0.41298	0.144308	0.55304	-0.635304	0.00529801
Ghir_A08G011710	0.342032	0.862445	-0.439176	0.76833	-1.10885	0.346658	-1.75186	0.20702
Ghir_A08G012360	-0.64377	0.239847	-0.549136	0.269113	-0.335531	0.488684	-0.290965	0.681223
Ghir_A08G012570	-0.317054	0.263603	-0.181232	0.510172	0.262426	0.260166	-0.325207	0.257364
Ghir_A08G013610	-1.06965	0.57175	-3.74746	0.00688659	-1.04284	0.459174	-0.57405	0.802667
Ghir_A08G014000	-1.08636	0.654555	-0.124096	0.960855	-4.63138	0.0175631	1.32405	0.534193
Ghir_A08G014620	-0.0665046	0.886591	-0.144226	0.650876	-0.124097	0.664531	-0.362617	0.244848
Ghir_A08G015440	-1.73695	0.676198	2.2724	0.389628	1.98184	0.419178	1.51151	0
Ghir_A08G015660	0.214681	0.639906	0.234152	0.523821	-0.494434	0.103054	0.314487	0.45194
Ghir_A08G016960	-0.18701	0.526472	-0.37235	0.0859679	0.59678	0.00164401	0.234844	0.402596
Ghir_A08G018730	-0.348488	0.428455	-0.261406	0.506652	1.13819	8.89945e-05	-0.557038	0.153797
Ghir_A08G019240	0.0256594	0.981312	0.526698	0.301118	-0.444842	0.354663	0.448061	0.479167
Ghir_A08G019310	0.191968	0.972281	3.1128	0.234183	-3.97483	0.153279	-4.52636	0.182639
Ghir_A08G020410	3.3205	0	2.31331	0	1.97644	0	2.84679	0
Ghir_A08G020680	0.636512	0.190041	-0.0404719	0.950805	1.87195	1.06799e-07	0.642687	0.194462
Ghir_A08G022090	7.18232	2.80388e-05	7.89959	1.20885e-06	1.0924	0.683889	0	1
Ghir_A08G022100	0.523976	0.460233	0.64427	0.263723	1.45633	0.00211066	0.0120917	1
Ghir_A08G024110	-0.189552	0	0.433829	0	-0.461911	0	-1.45906	0
Ghir_A08G024330	0.860527	0.00384071	1.02426	0.00017278	1.41503	2.83878e-08	0.84461	0.00537924
Ghir_A08G024750	0.143672	0.861458	0.494955	0.337272	2.45482	1.83663e-10	-0.764509	0.165879
Ghir_A08G024760	-0.363	0.777992	-0.244897	0.819012	0.54362	0.51285	-0.131342	0.942976
Ghir_A08G024980	-0.366549	0.690284	-0.885938	0.158944	-2.74024	9.32822e-08	-0.773837	0.308914
Ghir_A08G025550-GhZFRG1	2.09281	0.00395132	3.66716	0.000573941	1.89282	0.000100597	1.53134	0.000357541
Ghir_A08G025980	0.85194	0.513279	1.60085	0.0964483	1.88971	0.0311964	0.919365	0.479133
Ghir_A09G000780	0.242619	0.729449	0.434523	0.391507	0.648548	0.133853	-0.14406	0.866077
Ghir_A09G001500	0	0	0	0	0	0	0	0
Ghir_A09G001520	0	0	0	0	0	0	0	0
Ghir_A09G001540	2.21155	0.701445	2.34771	0.608417	5.44074	0.116235	1.57894	0
Ghir_A09G001570	4.14292	0.143039	4.55234	0.0654875	3.93234	0.101173	0	0
Ghir_A09G002740	-0.475151	0.414955	-0.604269	0.20389	-1.24044	0.00216529	0.14565	0.861902
Ghir_A09G003280	0.145495	0.85848	0.477716	0.355682	1.41083	0.000510004	0.0555786	0.964129
Ghir_A09G003580	-0.0809929	0.92135	0.334051	0.513043	0.219449	0.650042	0.420025	0.477223
Ghir_A09G005340	-0.3748	0.582751	-0.366617	0.516101	-0.102104	0.862472	0.0526219	0.968774
Ghir_A09G005790	-0.401956	0.543511	-0.00886111	0.994351	0.928681	0.031534	-0.338007	0.634705
Ghir_A09G006220	-0.237217	0.463445	-0.579612	0.0126589	0.00201478	1	-0.620908	0.0130222
Ghir_A09G007940	-0.224281	0.713471	0.143218	0.784512	-0.281011	0.504459	0.290652	0.619437
Ghir_A09G008250	0	0	0	0	0	0	0	0
Ghir_A09G008490	0.974851	0.0493898	1.06106	0.0178427	-1.29312	0.00275025	0.163975	0.849324
Ghir_A09G008790	0	0	0	0	0	0	0	0
Ghir_A09G009220	0.432202	0.405716	0.836475	0.0320552	0.555494	0.15443	0.55033	0.263615
Ghir_A09G011250	0.02606	0.970937	0.194751	0.622905	1.04844	0.000190053	0.275804	0.546251
Ghir_A09G011770	0.390767	0.603419	0.114974	0.877326	0.932541	0.0560169	0.679404	0.296799
Ghir_A09G012360	-0.0808848	0.875862	-0.530864	0.0639985	-0.277111	0.343414	-0.580026	0.0651107
Ghir_A09G012460	-0.0876553	0.813627	-0.535661	0.0107828	-0.299319	0.163266	-1.08476	4.37587e-08
Ghir_A09G013740	0.0735209	0.847906	0.0379618	0.90618	0.356462	0.0877544	0.0934659	0.805923
Ghir_A09G014140	0.280516	0.387056	0.240502	0.402713	0.0425612	0.896781	0.023738	0.97603
Ghir_A09G014220	-1.58591	0	-2.33616	0	-1.03888	0	-0.302642	0
Ghir_A09G015960	-1.20968	0.00189974	-1.15359	0.00188022	0.110641	0.815618	-0.347594	0.538982
Ghir_A09G016290	0.236048	0.727485	0.632209	0.1623	1.36684	0.000318706	-0.234152	0.742448
Ghir_A09G016560	-1.05303	0.000115024	-1.5397	1.14058e-09	-0.859179	0.000841111	-0.33685	0.367871
Ghir_A09G016570	0.140648	0.961848	-2.35874	0.132981	-2.07348	0.159564	-0.895082	0.686094
Ghir_A09G017850	0.0868184	0.840873	0.311109	0.246487	0.909995	2.22981e-05	0.0497043	0.927995
Ghir_A09G018390	-0.0928727	0.921359	0.110871	0.875665	0.454448	0.374579	-0.581163	0.374069
Ghir_A09G019510	-0.20248	0.930622	0.193912	0.913342	1.31604	0.277357	0.664065	0.736382
Ghir_A09G019550	-1.36245	1.5221e-05	-1.65928	3.68031e-08	-0.012167	0.983425	-0.587293	0.123952
Ghir_A09G020860	4.83524	0.0227474	5.59377	0.00340068	3.55031	0.0741383	-1.38269	0.73924
Ghir_A09G021150	0.00166049	1	-0.179956	0.527931	0.12731	0.631935	-0.599116	0.0169226
Ghir_A09G021300	-0.00807961	0.997333	0.212326	0.750836	0.0834084	0.899527	0.209861	0.81515
Ghir_A09G022790	0.273043	0.429076	0.437773	0.101576	1.22714	2.9139e-08	0.271438	0.441349
Ghir_A09G023980	0.459762	0.690534	1.06185	0.179358	-0.53938	0.516108	0.214467	0.88571
Ghir_A09G024050	-1.01518	0.0672984	-0.735401	0.167549	-0.304139	0.580726	-0.0690097	0.956557
Ghir_A09G024670	-0.125188	0.819708	-0.0893174	0.840991	-0.19313	0.583605	-0.27642	0.548063
Ghir_A09G025170	0.856867	0.122497	0.547478	0.315662	1.9713	3.21223e-06	1.73817	0.000213936
Ghir_A10G000590	0.812989	0.430067	1.26919	0.111341	2.4161	0.000368226	2.217	0.00405032
Ghir_A10G001570	-0.070893	0.819708	-0.227138	0.25126	0.0931415	0.647056	-0.522384	0.00457011
Ghir_A10G002090	0.0367194	0.978712	0.58887	0.386167	0.314314	0.63802	-0.555355	0.509401
Ghir_A10G002210	1.03131	0.00909215	0.816296	0.0342419	1.41865	3.07489e-05	-0.0484219	0.963311
Ghir_A10G002710	-0.738124	0.599099	-0.348481	0.786975	2.35974	0.00503539	0.272936	0.883266
Ghir_A10G003290	-0.0511723	0.96549	0.139517	0.855831	1.44729	0.00320963	0.0341168	0.989148
Ghir_A10G004360	0.584045	0.143574	0.600661	0.0911315	0.312635	0.390985	0.472681	0.27755
Ghir_A10G004770	-1.95108	0	-0.0746511	0	-0.68922	0	-2.20248	0
Ghir_A10G005140	-0.261204	0.657765	-0.186854	0.712065	-0.379805	0.34798	-0.314363	0.584408
Ghir_A10G006740	-0.195192	0.680223	-0.270422	0.453331	-0.381957	0.215631	-0.916523	0.00327824
Ghir_A10G007580	-0.232079	0.410475	-0.303629	0.184791	0.343856	0.0949904	-0.179715	0.56339
Ghir_A10G007960	-1.28925	0.00583919	-1.44327	0.000942376	-1.02539	0.0172656	-0.552962	0.341306
Ghir_A10G008140	1.51611	0.217324	0.759826	0.543971	-2.24059	0.0598026	1.10852	0.424057
Ghir_A10G008420	-0.401911	0.168125	-0.483776	0.0540098	0.726099	0.00110964	-0.675333	0.00882339
Ghir_A10G008740	-0.246134	0.667412	-0.462584	0.266449	0.421251	0.26725	-0.459238	0.349445
Ghir_A10G010170	0.360514	0.474247	0.402091	0.336357	-0.689237	0.0531391	-0.206518	0.737106
Ghir_A10G011170	-0.175405	0.713372	-0.172139	0.655071	1.02719	0.000127036	0.00335583	1
Ghir_A10G014550	-0.167449	0.76425	-0.272449	0.502999	-0.55939	0.0928241	-0.70497	0.0641847
Ghir_A10G015280	-0.162587	0.891351	0.0680377	0.945936	0.640308	0.327342	0.1177	0.935706
Ghir_A10G016500	0.21518	0.608026	-0.0835389	0.835466	0.0643716	0.858146	-0.440347	0.210859
Ghir_A10G017620	2.62306	0.640393	3.71402	0.378047	5.9894	0.0880064	4.06326	0.408207
Ghir_A10G018200	-0.787309	0.0471156	-0.75357	0.039811	-0.773728	0.0244886	-1.35115	0.000134544
Ghir_A10G018410	0.0206239	0.993663	-1.17626	0.194771	2.48231	0.000642198	1.57745	0.0865575
Ghir_A10G020430	-0.373785	0.450639	0.154786	0.750305	-0.0193951	0.973238	-0.368506	0.467286
Ghir_A10G020860	1.20921	0.499623	1.65173	0.239112	1.76385	0.166695	-4.37097	0.0388838
Ghir_A10G020960	0	0	0	0	0	0	0	0
Ghir_A10G022130	0	0	0	0	0	0	0	0
Ghir_A10G022550	0.0811908	0.834893	-0.322795	0.181428	-0.253182	0.273926	-0.239329	0.42971
Ghir_A10G022570	1.16877	0.0366508	1.2246	0.0164752	2.54081	1.60866e-08	0.136834	0.899619
Ghir_A10G023290	0.969189	0.222884	1.69689	0.00697927	0.420588	0.568113	0.581559	0.541452
Ghir_A10G024370	0.460697	0.405087	0.569727	0.209569	-0.147282	0.769506	-0.254104	0.710702
Ghir_A11G000050	0.9579	0.00688596	0.999882	0.00243884	0.51969	0.136686	0.596412	0.148707
Ghir_A11G000390	-0.620566	0.0555139	-0.753798	0.00859828	-0.103678	0.767322	-0.448666	0.21764
Ghir_A11G000480	-1.04957	0.00130618	-0.991954	0.0014758	1.06128	0.000310095	-0.701737	0.0552093
Ghir_A11G001410	-2.66465	0	-3.15669	0	-1.67654	0	-0.851892	0
Ghir_A11G001760	2.09943	0.00150302	2.65927	1.03395e-05	2.62175	7.6268e-06	2.29936	0.000414832
Ghir_A11G002200	0.108873	0.83878	-0.143412	0.720181	0.330698	0.288469	0.121472	0.825776
Ghir_A11G002340	0.332444	0.793475	-0.00777219	0.998863	1.7502	0.0114932	0.0721011	0.97603
Ghir_A11G003120	1.03283	0.476813	2.25526	0.0307296	1.24799	0.247059	-0.161085	0.95275
Ghir_A11G003620	-0.403767	0.294453	0.127566	0.753244	-0.134692	0.704366	-0.888426	0.00513297
Ghir_A11G004650	0.588026	0.17148	1.10285	0.00124263	-0.213423	0.60596	0.43921	0.361768
Ghir_A11G008070	-0.791777	0.595813	-1.82555	0.0850524	-1.0797	0.305713	-0.679414	0.672189
Ghir_A11G008350	-0.178434	0.675598	-0.0895654	0.814872	-0.32699	0.246472	-0.42621	0.208117
Ghir_A11G009730	-0.424048	0.458275	-0.562215	0.220883	-0.486968	0.256717	-0.0957058	0.915884
Ghir_A11G009810	0.44942	0.665812	-0.703972	0.36954	-2.01551	0.00141311	-0.749059	0.418534
Ghir_A11G009930	0.439012	0.754852	1.11055	0.230925	0.412636	0.679065	1.95929	0.0292407
Ghir_A11G010000	0.125381	0.929385	-0.470796	0.604616	-0.218526	0.803838	-0.19239	0.898101
Ghir_A11G011800	2.22891	0.00235777	3.4108	1.88454e-07	3.76073	2.35876e-09	0.958138	0.317647
Ghir_A11G012280	0.165241	0.888286	1.04037	0.109794	0.915594	0.138187	-0.383372	0.710592
Ghir_A11G012820	3.27066	3.17475e-07	3.44865	2.18155e-08	1.33279	0.0575626	-0.622217	0.610211
Ghir_A11G013530	0.0558893	0.943024	0.565012	0.172081	0.648921	0.0834929	0.383385	0.476504
Ghir_A11G013780	-2.30816	0.103606	-1.27774	0.361759	-4.04884	0.00151112	-3.33136	0.0140854
Ghir_A11G013900	-1.66027	0.177498	-2.11766	0.0490111	-0.146258	0.913213	1.19205	0.362613
Ghir_A11G014580	-0.510036	0.0553439	-0.635505	0.00681117	0.471405	0.040438	-0.43519	0.125535
Ghir_A11G014760	0.175124	0.784773	-0.282032	0.547495	0.0115539	0.988254	0.201407	0.754547
Ghir_A11G014830	0.958014	0.308674	1.76371	0.0154771	2.69797	4.23428e-05	0.937921	0.333157
Ghir_A11G015730	0.0841595	0.985696	-0.110305	0.971801	2.20987	0.208517	-1.25366	0.6751
Ghir_A11G015890	-0.413292	0.297828	-0.415469	0.229412	-0.499972	0.105759	-0.403945	0.323027
Ghir_A11G016200	0.338784	0.338849	0.379674	0.205398	-0.147544	0.639985	0.470226	0.150506
Ghir_A11G016220	0.668681	0.481627	-0.789581	0.331898	-1.08566	0.133462	0.789667	0.39302
Ghir_A11G018150	0.127727	0.792317	0.30719	0.346505	0.0632508	0.861621	-0.139764	0.777595
Ghir_A11G018410	-0.485158	0.336244	-0.787173	0.0489897	-0.0559621	0.915329	-0.78169	0.0803544
Ghir_A11G018470	5.79884	0.00656809	5.70011	0.00449534	4.37164	0.0309995	0	1
Ghir_A11G020570	0	0	0	0	0	0	0	0
Ghir_A11G021810	0	0	0	0	0	0	0	0
Ghir_A11G023830	0.54434	0.456546	-0.13274	0.864734	0.852556	0.104044	0.195834	0.846191
Ghir_A11G025810	1.68828	0	3.71233	0	0	0	0	0
Ghir_A11G026020	0.206136	0.36274	0.0223529	0.934702	0.167671	0.362307	0.040617	0.914367
Ghir_A11G026990	0.32877	0.370628	0.294852	0.362957	0.27025	0.363843	0.361168	0.321455
Ghir_A11G028500	-0.0341237	0.974082	-0.422329	0.435055	1.62094	7.03066e-05	0.433812	0.505653
Ghir_A11G029040	-0.158128	0.629115	-0.568042	0.00737309	0.17024	0.469142	0.271103	0.34217
Ghir_A11G031330	-0.211812	0.79534	0.210454	0.7415	1.1934	0.00691185	0.215563	0.798973
Ghir_A11G031620	0.832298	0	1.76533	0	-1.65559	0	0.823719	0
Ghir_A11G033310	0.0914191	0.857754	0.168626	0.63855	-0.040379	0.91553	0.263711	0.511795
Ghir_A11G034160	0.0179105	0.975925	0.107308	0.757099	0.952265	3.17648e-05	0.417219	0.181857
Ghir_A11G034190	1.54517	0.0416397	3.0246	1.42785e-06	3.41107	1.40066e-08	0.621187	0.546164
Ghir_A11G034250	-1.95338	0	-2.47993	0	-1.18602	0	-0.592029	0
Ghir_A11G035050	1.60878	0.00892049	1.86492	0.000902185	2.57308	8.27379e-07	0.823825	0.280015
Ghir_A12G000640	0.0305526	0.971356	-0.197588	0.684811	-0.189156	0.659872	-0.338813	0.529223
Ghir_A12G001600	-0.789431	0.0422218	-1.32409	6.32385e-05	-0.294488	0.443399	-0.461152	0.321735
Ghir_A12G002270	-0.209385	0.729607	-0.139129	0.787953	0.0617831	0.901458	-0.309396	0.583846
Ghir_A12G003150	1.37982	0.0023358	1.73381	2.70282e-05	0.887026	0.0444037	0.570737	0.344224
Ghir_A12G004310	0.80247	0.0834447	0.0042078	0.998996	-0.29832	0.521663	0.694031	0.159448
Ghir_A12G004940	2.01197	0.212394	0.184749	0.930979	-4.73904	0.0103854	0.24838	0.938629
Ghir_A12G004980	1.03616	0	0.425398	0.935079	-3.19569	0	-3.74723	0
Ghir_A12G005120	0	0	0	0	0	0	0	0
Ghir_A12G006060	-0.287006	0.802453	0.450241	0.584639	1.74155	0.00404063	-0.778433	0.390604
Ghir_A12G006840	-0.131727	0.778241	-0.39273	0.196884	0.460873	0.089729	-0.705847	0.0183743
Ghir_A12G007630	-1.88909	0	1.66118	0	-1.58894	0	-2.14049	0
Ghir_A12G008060	-0.805319	0.00710786	-1.05158	9.83022e-05	-0.539143	0.0545613	-0.703729	0.0249288
Ghir_A12G009620	0.966439	0.611909	-0.0458919	0.985842	3.23433	0.00550986	1.14719	0.533333
Ghir_A12G010470	0.521633	0.600298	0.644265	0.412742	0.574029	0.426972	0.535274	0.598702
Ghir_A12G010680	0	0	0	0	0	0	0	0
Ghir_A12G011510	0	0	1.79286	0	0	0	0.540892	0
Ghir_A12G011530	0.741311	0.834863	0.484972	0.869274	0.440634	0.865356	0.87929	0
Ghir_A12G011670	0.571425	0.189986	0.464982	0.24892	0.666304	0.0577314	1.35877	0.000116909
Ghir_A12G012060	-2.30895	0.000362514	-2.27772	0.000226456	-0.654868	0.343455	-0.299344	0.797588
Ghir_A12G012600	2.53262	0.0624351	3.09601	0.00924929	7.3221	1.38383e-12	2.56292	0.0621958
Ghir_A12G013540	0.412892	0.756362	0.953765	0.291374	0.954067	0.246621	0.430172	0.753327
Ghir_A12G014140	1.36103	0.128512	1.62811	0.0360869	3.17121	2.77703e-06	1.70553	0.0455493
Ghir_A12G014340	-0.262445	0.446722	-0.276876	0.340135	1.26188	4.69852e-09	0.154671	0.704926
Ghir_A12G014410	-0.638128	0.0341213	-0.498799	0.0856126	-0.110236	0.737504	-1.58083	4.65266e-10
Ghir_A12G014920	1.75726	0	0	0	0	0	0	0
Ghir_A12G015000	0.527113	0.133979	0.758006	0.0101622	0.545331	0.0638234	0.492158	0.179031
Ghir_A12G015520	-0.352225	0.295824	-0.18679	0.570698	0.430828	0.0980544	0.173545	0.683961
Ghir_A12G015850	-0.310905	0.561989	0.112265	0.827057	1.56666	6.09035e-07	-0.255557	0.657878
Ghir_A12G017570	0.0172868	0.987346	0.326608	0.498703	0.477678	0.244022	0.3558	0.541822
Ghir_A12G017700	5.33551	0.0384098	5.05966	0.035237	6.34596	0.00364515	0	1
Ghir_A12G018480	-1.77346	0.0477296	-1.73824	0.0350474	-1.4316	0.0718268	0.0373024	0.99604
Ghir_A12G018830	-0.413146	0.333862	-0.561321	0.107439	1.034	0.000560355	-0.515589	0.207094
Ghir_A12G020590	0	0	0.849817	0	1.09234	0	0	0
Ghir_A12G021130	-0.109048	0.71131	0.0152379	0.960371	-0.285772	0.120723	-0.141185	0.618215
Ghir_A12G022000	-0.290303	0.283801	-0.335661	0.143987	0.289337	0.179884	-0.433555	0.0765812
Ghir_A12G022040	0	0	0	0	0	0	0	0
Ghir_A12G022060	0.241336	0.695877	0.051752	0.932537	-0.932215	0.0132235	-0.719931	0.121447
Ghir_A12G022230	-0.711203	0.00393724	-0.483542	0.0507371	-0.469301	0.0443649	-0.640849	0.012624
Ghir_A12G022500	0.76272	0.00237021	0.70768	0.00318473	-0.551248	0.0214862	0.39762	0.194342
Ghir_A12G023910	1.13182	0.00142618	1.44981	8.2229e-06	0.951618	0.00401352	0.66562	0.11006
Ghir_A12G024320	0.169505	0.809203	0.218657	0.679283	1.19883	0.00112153	-0.522148	0.329742
Ghir_A12G024930	0	1	4.07265	0.412237	11.5815	0.00273015	0	1
Ghir_A12G025580	-0.245814	0.779401	0.00965965	0.994825	-0.186455	0.76583	-0.0257994	0.994426
Ghir_A12G028100	-0.16853	0.552548	-0.0779775	0.771072	0.75746	1.2898e-05	0.138897	0.650417
Ghir_A12G029150	0	0	0	0	0	0	1.60749	0
Ghir_A13G001670	0.924639	0.512607	1.61213	0.125006	1.10558	0.287929	0.75317	0.626228
Ghir_A13G001810	0.379531	0.491334	-0.294117	0.547078	-0.138321	0.771133	0.324561	0.585851
Ghir_A13G002120	0.0783054	0.933149	0.409353	0.465334	1.81499	1.37208e-05	-0.286731	0.71009
Ghir_A13G002800	-0.501004	0.466719	-0.485434	0.407031	-1.80812	6.85407e-05	-0.595069	0.375036
Ghir_A13G002990	0.176007	0.510616	0.0417317	0.880846	0.344555	0.0616632	-0.392851	0.068826
Ghir_A13G003580	1.33129	0.504759	1.39926	0.399487	-0.0854591	0.97046	0.767271	0.752443
Ghir_A13G003940	-0.278565	0.346984	-0.410199	0.0845875	-0.290088	0.211488	0.0711617	0.874862
Ghir_A13G004060	-0.231503	0.47534	-0.43361	0.0747576	0.324068	0.169142	-0.507225	0.0536699
Ghir_A13G004330	0.373345	0.510931	0.555458	0.207736	1.31421	0.000276977	0.572035	0.260501
Ghir_A13G005170	-0.325084	0.479316	-0.324278	0.403993	-1.17448	9.80497e-05	0.0204107	0.990039
Ghir_A13G006120	0.245005	0.550978	0.0494976	0.908423	0.947358	0.000222633	0.549731	0.0941739
Ghir_A13G007240	0	0	0	0	0	0	0	0
Ghir_A13G007520	0.455717	0.374762	0.782538	0.0491226	1.19814	0.000728696	0.942218	0.0256167
Ghir_A13G007580	1.51937	0.010526	3.15694	1.52782e-10	2.49442	4.68505e-07	0.565579	0.496785
Ghir_A13G007640	-0.12064	0.669688	-0.37343	0.0456824	0.324884	0.0661517	-0.424808	0.0338506
Ghir_A13G009210	-0.0570291	0.951883	-0.154609	0.804438	-0.199896	0.705791	0.000995414	1
Ghir_A13G009890	3.34651	0	4.11838	0	0	0	0	0
Ghir_A13G010630	3.04331	4.57436e-07	4.06301	7.18509e-13	3.9415	1.39326e-12	2.06487	0.00172297
Ghir_A13G011520	0.492711	0.0830685	0.330871	0.23841	0.58557	0.0138569	1.1628	4.21023e-07
Ghir_A13G011640	0.346118	0.508739	1.05255	0.00320754	1.1195	0.000960979	0.23026	0.705724
Ghir_A13G013210	-0.288709	0.649763	-0.205677	0.707106	-0.519093	0.226078	0.514839	0.340893
Ghir_A13G013620	0.178198	0.879276	-0.325163	0.697507	-0.216593	0.777972	0.487229	0.609253
Ghir_A13G014420	1.10067	0.0147653	2.85053	5.70449e-15	-0.426652	0.389344	0.675159	0.205086
Ghir_A13G015510	-0.0508641	0.932808	-0.196286	0.609607	0.465108	0.121617	-0.397203	0.317186
Ghir_A13G015740	0.387156	0.693185	1.02188	0.117143	-0.298235	0.687266	0.51833	0.575183
Ghir_A13G016800	-0.51419	0.234948	-0.393292	0.328055	0.38656	0.287875	0.174465	0.774849
Ghir_A13G017470	1.33268	0	2.78226	0	-0.831162	0	0.613094	0
Ghir_A13G018540	-0.687244	0.0603787	-0.262928	0.509801	1.22321	3.00127e-05	0.906967	0.00854052
Ghir_A13G018640	0.018816	0.977399	-0.422289	0.169834	1.23584	6.48206e-07	0.0968861	0.859321
Ghir_A13G018710	-0.821249	0.005423	-0.824322	0.00294141	-0.304316	0.309406	-0.283716	0.48263
Ghir_A13G019190	0.0972288	0.832251	-0.481615	0.0733439	1.1471	4.12626e-07	0.275445	0.441172
Ghir_A13G020880	3.01984	0.284153	5.69189	0.00537282	9.49438	2.1572e-07	3.76322	0.145364
Ghir_A13G020890	3.73696	0.0668092	6.87066	3.49443e-05	8.94275	1.12283e-08	3.36142	0.118024
Ghir_A13G021120	-0.350822	0.472713	0.0318064	0.956182	0.896659	0.00583672	0.0282907	0.982256
Ghir_A13G021610	0.160208	0.887133	0.00149544	1	2.1585	5.69551e-05	0.011191	1
Ghir_A13G021660	0.0507692	0.968573	2.29776	1.18214e-05	3.25124	4.5009e-11	0.963041	0.162936
Ghir_A13G021700	0.260345	0.78772	0.478931	0.481737	1.23868	0.020273	-0.463583	0.593675
Ghir_A13G021710	0	0	0	0	0	0	0	0
Ghir_A13G021990	-0.0914744	0.980055	0.310815	0.890438	-0.128613	0.954176	0.79904	0.756362
Ghir_A13G022290	0	0	0	0	0	0	0	0
Ghir_A13G023180	-0.286444	0.454959	-0.344715	0.271535	0.461538	0.0908719	0.170598	0.708604
Ghir_A13G023580	0.320468	0.45756	0.648914	0.0403434	0.0258512	0.955678	0.769325	0.0215911
Ghir_A13G023730	0.0392961	0.935297	-0.325694	0.226573	0.933693	1.34775e-05	-1.1406	7.84057e-07
Ghir_A13G024250	-0.429648	0.217497	-0.315777	0.334892	-0.333761	0.256055	-0.507329	0.135084
Ghir_A13G024840	5.44306	0.225623	5.04266	0.210986	2.56101	0.54371	0	0
Ghir_A13G025020	0	0	0	0	0	0	0	0
Ghir_D01G000260	1.83491	0.46094	2.47759	0.209048	-0.219643	0.934246	0.166995	0.978549
Ghir_D01G001480	0.262719	0.45656	0.073822	0.840014	-0.190047	0.505047	0.224793	0.551442
Ghir_D01G001760	-1.05023	1.23154e-05	-1.29268	1.31152e-08	0.692844	0.00271354	-0.290749	0.39302
Ghir_D01G002590	0.185508	0.655745	0.421339	0.144268	-0.110789	0.730713	-0.193877	0.648124
Ghir_D01G002800	1.76042	0.063103	1.75923	0.0417381	4.05596	4.3732e-08	0.0587014	0.987569
Ghir_D01G003430	-0.364227	0.256476	-0.593072	0.021543	-0.456089	0.070816	-0.608371	0.0310011
Ghir_D01G005220	-0.0548665	0.922555	0.367747	0.25395	0.591634	0.0321488	-0.707835	0.024589
Ghir_D01G005690	2.1013	0.62155	1.94545	0.582002	-3.18034	0.339947	-3.73188	0
Ghir_D01G005710	0	0	0	0	0	0	0	0
Ghir_D01G005720	0	0	0	0	0	0	0	0
Ghir_D01G007390	0	0	0	0	0	0	0	0
Ghir_D01G009040	-0.379063	0.907888	0.0831559	0.978019	2.02527	0.227789	-2.39922	0.325965
Ghir_D01G009050	-0.657935	0.39871	-1.15208	0.056259	1.8855	0.000323162	-1.29635	0.0477526
Ghir_D01G009060	0.136923	0.915392	-0.386513	0.658909	1.34056	0.0339446	0.189674	0.890383
Ghir_D01G009800	0.382118	0.113239	-0.174518	0.496829	0.634885	0.000896637	0.829308	3.06795e-05
Ghir_D01G010580	0	0	0	0	2.61002	0	2.02557	0
Ghir_D01G011510	0.0405194	0.951217	-0.161457	0.697231	0.380263	0.238875	0.157083	0.77431
Ghir_D01G012720	0.241098	0.828229	-0.184779	0.836073	-0.963584	0.129813	1.04347	0.167025
Ghir_D01G015260	-0.17978	0.568359	-0.0590241	0.848375	-0.0505924	0.852999	-0.633344	0.00487112
Ghir_D01G016010	0.404642	0.743936	1.3972	0.0728935	1.61064	0.0241542	-0.0383523	0.994305
Ghir_D01G016480	-0.16822	0.697366	-0.181023	0.598321	-0.52166	0.0504958	-0.190182	0.658911
Ghir_D01G016670	1.33428	0.204552	1.82275	0.0370428	2.74639	0.000434534	0.812434	0.517028
Ghir_D01G017660	0.37741	0.592257	0.624982	0.236988	1.08289	0.0159117	0.447912	0.51333
Ghir_D01G018970	-0.411779	0.682069	0.650788	0.377978	-0.277533	0.712738	0.67623	0.441941
Ghir_D01G019990	0.617859	0.737993	-0.106477	0.954799	-0.733546	0.574018	-0.433014	0.841594
Ghir_D01G023690	0.140879	0.775252	-0.00283466	0.999236	-0.801847	0.00436137	0.0994752	0.860625
Ghir_D02G000180	0.0220415	0.964854	-0.426925	0.0673339	-0.127136	0.61963	-0.938654	1.4609e-05
Ghir_D02G000430	0.0662375	0.969637	0.360676	0.723195	2.28676	0.000994905	-0.609339	0.604864
Ghir_D02G002540	4.88156	0.0801109	6.42628	0.00702658	2.5976	0.351539	0	1
Ghir_D02G004290	-0.990999	0.388371	-0.372453	0.743699	2.24866	0.00281273	0.672809	0.588785
Ghir_D02G004950	-1.07217	0.000186621	-1.54329	6.07937e-09	-0.443836	0.127883	0.396331	0.291696
Ghir_D02G005910	6.69943	4.52151e-08	4.90851	7.19033e-05	8.49944	8.25789e-14	3.74656	0.00774267
Ghir_D02G007990	-0.442937	0.138657	-0.341315	0.226249	0.306724	0.239713	-0.571016	0.0439193
Ghir_D02G008580	-1.15607	0.010218	-0.746764	0.0985293	0.206309	0.677445	0.835595	0.0898875
Ghir_D02G009130	-0.223676	0.772641	-0.453309	0.406205	-0.798021	0.0876198	-0.379224	0.584228
Ghir_D02G009260	0.412655	0.444636	0.2213	0.665921	1.00314	0.00636636	-0.172383	0.808104
Ghir_D02G009850	-0.194868	0.656131	-0.263936	0.432529	0.338044	0.24504	0.0779107	0.894357
Ghir_D02G010610	0.555133	0.308278	0.129088	0.831652	-1.07621	0.00999303	0.618098	0.249945
Ghir_D02G011940	-0.968102	0.0491766	-0.528564	0.294254	-0.649403	0.146472	-0.0043665	1
Ghir_D02G012000	0.156874	0.654498	-0.0195058	0.958774	-0.191389	0.4373	-0.663043	0.00525071
Ghir_D02G012100	-0.146175	0.708454	-0.111028	0.734775	-0.324266	0.193947	0.160262	0.683856
Ghir_D02G012700	-0.652049	0.137859	-0.17514	0.723003	0.251565	0.540468	-0.0767556	0.927096
Ghir_D02G012950	-0.187238	0.732024	-0.295113	0.466233	0.42464	0.216623	-0.388078	0.398238
Ghir_D02G013170	-0.0154698	0.986019	-0.253206	0.536968	-0.305001	0.396425	-0.674805	0.0789357
Ghir_D02G014460	-0.53859	0.233598	-1.01331	0.00446965	-0.525349	0.153773	-0.590099	0.190245
Ghir_D02G015120	0.0189698	0.994851	0.202626	0.868305	0.123663	0.913186	-0.910241	0.440586
Ghir_D02G016210	-1.52872	0.106687	-1.01744	0.254787	1.52183	0.0330589	-0.957348	0.362716
Ghir_D02G018550	-0.490445	0.081915	-0.257309	0.373132	-0.225493	0.396962	-0.366593	0.241083
Ghir_D02G018730	1.99331	0.00664078	2.47438	0.000202505	3.07029	1.04156e-06	-0.167293	0.914613
Ghir_D02G019610	0.65243	0.0215889	0.728753	0.00480496	0.484514	0.0621727	0.0617557	0.916023
Ghir_D02G019810	-0.67593	0.0209531	-0.717041	0.00764184	-0.515584	0.0529234	-0.343201	0.3454
Ghir_D02G020000	-1.88077	0.000744208	-1.39571	0.0101374	-1.67076	0.00125891	1.03467	0.0888253
Ghir_D02G022020	-0.0118245	0.981033	-0.141088	0.582846	0.493089	0.0104927	-0.412794	0.0799732
Ghir_D02G024330	0.263716	0.816532	0.276296	0.753163	-0.577388	0.423728	-0.561582	0.566771
Ghir_D03G000590	0.574196	0.425508	0.883453	0.114799	1.37852	0.00489755	0.558304	0.450025
Ghir_D03G000690	1.23834	0.111785	0.886011	0.239623	-0.0990409	0.916137	-0.139703	0.929217
Ghir_D03G001730	-0.308769	0.488835	-0.854912	0.00636592	0.527863	0.0919404	-0.882905	0.00909723
Ghir_D03G002670	-0.0706109	0.955164	0.608392	0.370151	-0.751678	0.22903	-0.0677643	0.968023
Ghir_D03G003370	-0.299907	0.269184	-0.345171	0.135364	0.121699	0.61988	-0.283642	0.314477
Ghir_D03G004520	-0.0565594	0.955761	-0.633236	0.235877	-0.176961	0.757364	-0.397438	0.581221
Ghir_D03G009100	0	0	1.70694	0	0	0	1.44067	0
Ghir_D03G009110	1.7518	0.82624	0	1	2.10852	0.687235	5.86863	0
Ghir_D03G009140	0.54567	0.842273	-0.659785	0.752615	-0.333583	0.866178	1.20748	0.604147
Ghir_D03G009160	0	0	0	0	0	0	0	0
Ghir_D03G009170	-2.08449	0.694474	-1.06517	0.821463	1.42879	0.694292	4.0094	0
Ghir_D03G009780	0.397889	0.616807	0.38564	0.555937	-0.486598	0.40174	-0.389342	0.64103
Ghir_D03G010970	0.00277625	1	-0.0369565	0.939868	0.532795	0.0794263	-0.29005	0.517746
Ghir_D03G011410	-0.685897	0.207557	-0.430762	0.411902	0.792942	0.0656403	-0.845883	0.10511
Ghir_D03G013450-GhDIRP1	0.258136	0.744683	0.126364	0.856306	1.73677	6.60412e-05	1.08638	0.0435906
Ghir_D03G014770	0.195089	0.819963	0.599084	0.274538	-0.809854	0.0960979	-0.273477	0.740971
Ghir_D03G015340	-1.35857	0.358841	-0.427918	0.781505	0.212004	0.88454	-1.79749	0.199102
Ghir_D03G015440	1.41704	0.584741	2.03598	0.306841	1.21687	0.536421	0.654737	0.845605
Ghir_D03G015450	0	0	1.79286	0	0	0	0	0
Ghir_D03G015810	-0.827257	2.53487e-06	-0.786691	4.17381e-06	0.0925306	0.665652	-0.551422	0.0041787
Ghir_D03G016120	0.671791	0.0364379	0.583071	0.0546832	1.02498	0.000119598	-0.311666	0.451609
Ghir_D03G016370	0.12331	0.93229	-0.345176	0.725686	-0.0261056	0.984898	0.675576	0.516914
Ghir_D03G016750	-0.0286465	0.949788	-0.0573353	0.853909	0.0754262	0.771691	0.0346222	0.949096
Ghir_D03G018440	-0.19223	0.758825	-0.194962	0.69496	0.167906	0.703505	-0.243909	0.689984
Ghir_D04G001760	-0.33919	0.381927	-0.13453	0.731552	0.874143	0.00113105	-0.435904	0.23762
Ghir_D04G002880	-1.56585	0.645452	-5.13836	0.0517172	-0.548394	0.840829	1.2913	0.713287
Ghir_D04G002890	0.279986	0	-0.0106978	0	-2.58627	0	-3.13783	0
Ghir_D04G002910	-0.961902	0	-2.43539	0	0.866609	0	-1.35359	0
Ghir_D04G002920	-0.650841	0.597368	-2.75523	0.000677641	0.0608936	0.9608	-2.54138	0.00362126
Ghir_D04G002930	0.361491	0	-0.124184	0	-0.853435	0	-1.18217	0
Ghir_D04G002940	-0.747005	0.380096	-1.08777	0.110086	-4.38016	2.03696e-14	-2.38349	0.000173084
Ghir_D04G002950	-0.833081	0	-0.355238	0	-3.33151	0	-2.32176	0
Ghir_D04G004330	0.547467	0.603485	0.533679	0.539096	0.154765	0.865386	0.628943	0.542195
Ghir_D04G005110	1.84636	0.262782	1.50287	0.32201	0.977852	0.511629	1.00112	0.628547
Ghir_D04G006240	0.448152	0.569883	0.559368	0.372303	2.73853	5.30685e-09	0.726795	0.298883
Ghir_D04G006810	1.14715	0.290434	0.647832	0.538752	3.2278	2.27087e-05	0.502213	0.726006
Ghir_D04G007700	0.588911	0.3642	-0.189751	0.78089	0.507174	0.329265	0.516664	0.455272
Ghir_D04G011670	0.0464546	0.983325	1.03993	0.300052	-0.783509	0.410903	1.51754	0.15391
Ghir_D04G011920	0.36938	0.440653	0.722062	0.0428312	2.35331	3.49971e-15	-1.12471	0.00184364
Ghir_D04G012320	0.439709	0.00761099	0.452041	0.00324934	-0.155567	0.360364	1.08917	9.45444e-15
Ghir_D04G012650	0.360659	0.789696	0.21587	0.850368	-2.08663	0.0262524	-0.165585	0.927807
Ghir_D04G013090	0.055615	0.966327	-0.236244	0.771245	2.36314	6.12184e-06	-0.5456	0.527045
Ghir_D04G013230	0.082894	0.864577	0.367365	0.206084	0.468039	0.0700483	-0.12765	0.784324
Ghir_D04G013630	0	0	0	0	0	0	0	0
Ghir_D04G014000	-0.992916	0.0191914	-0.552675	0.203655	-0.593386	0.135335	-0.403958	0.464962
Ghir_D04G014800	0.489097	0.103439	0.42681	0.124843	-0.411148	0.113845	-1.04308	3.91989e-05
Ghir_D04G015210	0.192234	0.513706	0.200034	0.414276	0.381374	0.0594983	0.0268149	0.962119
Ghir_D04G015550	-0.522412	0.365798	-0.233791	0.685031	1.65216	2.53545e-05	-0.237465	0.751841
Ghir_D04G016060	-0.228701	0.549693	-0.621065	0.0183862	0.117597	0.703698	-0.443298	0.167025
Ghir_D04G016160	-0.255	0.378309	-0.379842	0.100189	0.0815327	0.754396	-0.148614	0.669062
Ghir_D04G016830	0.335717	0.680976	0.668991	0.249263	3.02848	1.5477e-11	-0.0956056	0.938629
Ghir_D04G017450	-0.242619	0.476813	-0.368236	0.16723	-0.0307104	0.928242	0.110498	0.800458
Ghir_D04G017880	-0.421496	0.526304	-0.549277	0.300052	0.90792	0.0425115	-0.326669	0.657142
Ghir_D04G018450	0.969196	0.772742	2.15897	0.333503	1.08385	0.637546	1.88631	0
Ghir_D04G019670	-0.574379	0.434972	-0.785258	0.18332	1.4302	0.00393951	-0.776773	0.257893
Ghir_D05G001080	5.37328	0.0377458	4.66059	0.0586539	1.92393	0.517168	0	0
Ghir_D05G001270	0.10275	0.692388	0.207558	0.258731	0.672592	3.56995e-06	-0.2234	0.29613
Ghir_D05G001600	-0.587261	0.495619	0.0971318	0.916272	0.940943	0.114895	0.14164	0.914709
Ghir_D05G002150	1.27236	0.47503	2.23813	0.0934801	1.59515	0.224359	0.174334	0.960711
Ghir_D05G003890	7.30228	3.77209e-06	8.41721	1.99005e-08	5.71268	0.000202708	3.88828	0.0463907
Ghir_D05G006720	0.358026	0.13563	-0.134204	0.606741	-0.0477835	0.855089	-0.4886	0.0307318
Ghir_D05G007220	-0.160215	0.909709	-0.220481	0.832272	-0.751872	0.33387	-0.108108	0.954589
Ghir_D05G008040	1.21737	0.0120131	1.69629	7.35422e-05	1.03557	0.0190969	1.73806	0.000104217
Ghir_D05G008800	0.821243	0.00397879	0.797691	0.00310877	0.809629	0.00166317	0.0623463	0.920283
Ghir_D05G008810	0	0	0	0	0	0	0	0
Ghir_D05G009050	-0.0675182	0.937903	-0.337675	0.52598	-0.644296	0.145214	-0.587906	0.298423
Ghir_D05G009080	-0.378766	0.689927	-0.130933	0.88227	1.37174	0.0150027	-1.14449	0.105061
Ghir_D05G009990	-0.201657	0.591245	0.0965303	0.781725	-0.193183	0.487718	-0.635835	0.020573
Ghir_D05G010190	0.539984	0.35588	0.0512038	0.942609	-0.286491	0.568823	-1.08177	0.0273699
Ghir_D05G010450	-0.276632	0.735819	-0.704003	0.203708	0.850628	0.085806	-1.15508	0.0386144
Ghir_D05G012200	0.270999	0.691521	0.338466	0.521336	1.48716	0.000120284	-0.0917066	0.925657
Ghir_D05G014430	1.22005	0.17117	1.67241	0.0250676	4.23591	4.13719e-11	0.538799	0.646317
Ghir_D05G014440	0.391216	0.546988	1.28553	0.0025317	1.79287	4.75455e-06	-0.976655	0.0659943
Ghir_D05G014700	-0.0760858	0.834893	-0.215504	0.366561	0.323607	0.110744	-0.147059	0.647569
Ghir_D05G014720	0.684866	0.525527	1.29755	0.10322	3.32422	6.07877e-07	0.701902	0.521497
Ghir_D05G016550	2.11589	1.3571e-08	2.68702	2.57937e-14	2.90844	3.4484e-17	0.26848	0.681735
Ghir_D05G016660	0.379771	0.553974	1.30007	0.00221659	1.20333	0.00331872	-0.131081	0.883984
Ghir_D05G018770	0.150605	0.86676	-0.387939	0.517715	0.422503	0.420552	-0.41771	0.566771
Ghir_D05G019500	0.421916	0.111601	0.0887242	0.779759	-0.0263212	0.934895	-0.421822	0.1238
Ghir_D05G020830	-0.00880078	0.996651	0.0098783	0.993932	1.05683	0.021712	-0.116208	0.912698
Ghir_D05G022660	-0.850593	0.14246	-1.69181	0.000311391	-1.87147	3.34861e-05	-1.09964	0.0454817
Ghir_D05G023890	7.49656	8.37749e-05	6.96378	0.000158035	4.82031	0.0110101	0	1
Ghir_D05G023940	7.22369	1.31312e-05	7.71311	1.12044e-06	3.00825	0.120057	0	1
Ghir_D05G024050	1.83517	0.567246	3.55064	0.122987	1.39597	0.576635	1.54237	0.657181
Ghir_D05G025440	-0.0958335	0.862256	-0.209905	0.578782	0.776841	0.00545561	-0.00331888	1
Ghir_D05G026000	-0.432614	0.904452	0.436219	0.871502	-2.5856	0.251545	2.29436	0.337698
Ghir_D05G028060	-0.244856	0.454227	-0.291182	0.277319	-0.0490731	0.872676	-0.466033	0.0901612
Ghir_D05G029510	0.0895628	0.921826	0.165069	0.799314	-0.39706	0.43356	-0.0937879	0.930508
Ghir_D05G029790	-2.45273	0.553858	-0.531252	0.892443	0.689883	0.829866	0.755036	0
Ghir_D05G030550	0.792291	0	0	0	0	0	0	0
Ghir_D05G031010	0	0	0	0	0	0	0	0
Ghir_D05G031780	5.69405	0.0419007	4.29789	0.11814	3.53241	0.187525	5.43933	0.0598716
Ghir_D05G032240	-0.879137	2.46391e-05	-1.10364	1.90734e-08	0.97222	3.12334e-07	-0.35477	0.179962
Ghir_D05G032920	0.618441	0.600026	0.66604	0.485339	0.562712	0.52389	0.564056	0.650136
Ghir_D05G032980	-1.00891	0.00869741	-0.477236	0.246016	-0.777892	0.0277345	1.1167	0.00316021
Ghir_D05G033910	0	0	0	0	0	0	0	0
Ghir_D05G034080	-0.0552841	0.974333	0.132389	0.906963	-2.74189	0.000475257	0.279679	0.842603
Ghir_D05G036580	-0.744546	0.31446	-0.410748	0.56473	0.359581	0.574126	-0.840301	0.248137
Ghir_D05G037440	0	0	0	0	3.29555	0	0	0
Ghir_D05G037450	0	0	0	0	0	0	0	0
Ghir_D05G037800	0	0	3.36145	0	0	0	0	0
Ghir_D05G037810	0	0	0	0	0	0	0	0
Ghir_D06G001000	-0.0701456	0.953037	0.0806473	0.926437	1.83227	0.00030149	-0.100029	0.940982
Ghir_D06G001770	-0.031817	0.975448	-0.13837	0.825649	1.17771	0.00439299	0.0359649	0.982261
Ghir_D06G004760	9.35795	4.067e-05	10.0229	3.90751e-06	6.865	0.00173531	0	1
Ghir_D06G004860	0.910965	0.444871	0.877537	0.389099	0.553118	0.575745	0.864202	0.482617
Ghir_D06G005290	0.428189	0.21755	0.219589	0.528222	0.873361	0.000753879	0.0480366	0.945252
Ghir_D06G006970	-0.772162	0.320559	-1.11682	0.0755503	-1.40254	0.0140455	-0.557698	0.523698
Ghir_D06G007170	1.83571	0.484618	2.61561	0.193812	5.03323	0.0022768	-0.336502	0.951511
Ghir_D06G008890	-0.123859	0.860526	-0.146965	0.781852	1.24558	0.000354438	0.10545	0.895411
Ghir_D06G009010	0.792291	0	4.30258	0	0	0	0	0
Ghir_D06G009130	-0.504036	0.249461	-0.125439	0.796408	-0.0518909	0.912835	-0.308999	0.55059
Ghir_D06G011720	0.365768	0.573984	0.286061	0.611396	1.5399	0.000114425	0.529463	0.375247
Ghir_D06G013220	0.0926724	0.866691	-0.286291	0.422719	0.296609	0.34931	-0.207357	0.663475
Ghir_D06G013940	0.0870739	0.911894	0.156411	0.780807	0.972262	0.0112753	-0.470161	0.397884
Ghir_D06G014440	1.69101	0.0161194	2.66431	1.2942e-05	1.06664	0.106372	-0.152853	0.917758
Ghir_D06G015850	0.432586	0.769329	0.525368	0.642468	1.20364	0.173828	-0.823221	0.525157
Ghir_D06G017300	0.0364644	0.988939	-0.120263	0.938284	-1.77473	0.113298	0.667399	0.661283
Ghir_D06G018380	-0.9333	0.32214	-1.23093	0.112008	-2.41549	0.000297836	-1.8061	0.023095
Ghir_D06G019590	0.0493356	0.934272	-0.0914047	0.829508	0.580132	0.0442881	0.0323968	0.971433
Ghir_D06G020230	0.813055	0.145781	-0.180511	0.788376	-0.573435	0.26725	0.0627591	0.961315
Ghir_D06G020440	0	0	0	0	0	0	0	0
Ghir_D06G020510	-0.0782411	0.961519	-0.986896	0.236296	-2.35094	0.000788166	0.0418439	0.992014
Ghir_D06G021260	-0.259305	0.336248	-0.559761	0.005996	-0.0430817	0.87227	-0.239273	0.396538
Ghir_D06G022480	0.162218	0.883021	0.102267	0.908598	1.26057	0.0227048	0.535727	0.526882
Ghir_D06G023590	-0.254411	0.537937	-0.171648	0.642468	-0.207194	0.515377	0.056693	0.932023
Ghir_D07G000340	-0.0199954	0.982251	-0.523413	0.191815	-0.316458	0.424213	-0.252336	0.661595
Ghir_D07G000750	-1.33476	0.03279	-1.70199	0.00246799	0.348743	0.582411	-1.23592	0.0549858
Ghir_D07G001480	5.2756	6.50512e-09	5.38701	1.0226e-09	4.21158	1.89499e-06	3.57014	0.000299293
Ghir_D07G001550	0	0	0	0	0	0	0	0
Ghir_D07G002120	-0.352299	0.661152	-0.332694	0.613841	-0.337752	0.563103	-0.028317	0.992656
Ghir_D07G006450	-0.512406	0.162562	-0.131412	0.751072	0.463903	0.126659	-0.288149	0.513671
Ghir_D07G006570	-0.112827	0.847671	-0.407245	0.267483	-0.905168	0.0032534	0.249617	0.616536
Ghir_D07G007730	0.336274	0.620907	0.998421	0.027043	-0.0014019	1	0.853242	0.103585
Ghir_D07G008320	-1.13128	0	-1.07375	0	-0.831176	0	-1.38268	0
Ghir_D07G008780	0.12583	0.956078	0.519155	0.716905	0.161598	0.911588	-1.22607	0.414002
Ghir_D07G009690	-0.549413	0.141649	-0.781394	0.0134401	-0.682005	0.0256674	-0.151874	0.784324
Ghir_D07G010170	0.0218374	0.970527	0.0704295	0.849674	0.323595	0.221425	-0.446266	0.153076
Ghir_D07G010810	1.59785	0.000719866	1.76443	6.70129e-05	2.06862	8.8988e-07	1.8541	5.9968e-05
Ghir_D07G011320	0.295756	0.546972	0.418511	0.273655	1.02897	0.000920001	0.282402	0.580166
Ghir_D07G012210	-0.137655	0.638461	0.464699	0.0138394	-0.151692	0.471073	-0.0568452	0.883578
Ghir_D07G015130	0.426499	0.868672	-1.9277	0.258946	-0.921031	0.574232	0.344232	0.908801
Ghir_D07G015280	4.70844	0	0	0	0	0	0	0
Ghir_D07G015340	-0.0867354	0.888286	-0.59812	0.0828022	-0.210566	0.568139	-0.406452	0.350899
Ghir_D07G017180	-0.579792	0.233902	0.694634	0.0880773	0.343887	0.413808	1.12505	0.00537665
Ghir_D07G017930	-0.45299	0.338365	-0.0813231	0.879015	0.471712	0.199152	-0.701453	0.0979808
Ghir_D07G018480	-0.184298	0.658864	0.200361	0.544074	0.275115	0.330526	0.0548757	0.928508
Ghir_D07G019140	-0.0436673	0.993772	1.31113	0.524339	1.22545	0.512192	2.26148	0.296121
Ghir_D07G019490	0.272896	0.662018	0.464728	0.311329	-0.0739606	0.890827	0.361062	0.53823
Ghir_D07G019900	8.31033	1.38867e-06	8.39331	4.66231e-07	6.43541	0.000113879	4.0883	0.0556032
Ghir_D07G021600	1.26432	0.0874465	0.767769	0.306253	-0.655201	0.393999	0.569881	0.558711
Ghir_D07G021610	0	0	3.88461	0	3.66122	0	0	0
Ghir_D07G021740	-0.148547	0	-0.608074	0	-1.38656	0	0.576124	0
Ghir_D07G022690	-0.668031	0.174225	-0.329572	0.506652	1.0776	0.00401483	0.169809	0.81847
Ghir_D07G023660	-0.390088	0.515657	-0.724081	0.105809	-0.58964	0.168371	0.0563621	0.960711
Ghir_D07G024240	1.02738	0.321086	0.578943	0.563226	2.6183	0.000317011	-0.184065	0.917758
Ghir_D08G000230	-0.230222	0.590844	0.337701	0.303944	-0.535666	0.0573756	-0.541112	0.111162
Ghir_D08G000330	4.98301	0.136326	5.6846	0.0511898	2.97694	0.340721	1.31682	0
Ghir_D08G001190	0.151949	0.745042	0.257983	0.447052	0.458812	0.103758	0.790291	0.00829581
Ghir_D08G001230	0.0126164	0.991428	0.421235	0.368661	0.573359	0.157507	0.963453	0.0266974
Ghir_D08G001860	-0.151905	0.842686	0.55804	0.236216	-0.359219	0.439679	0.812131	0.0983943
Ghir_D08G003050	-0.0871741	0.982416	-0.206729	0.934986	1.11028	0.525471	0.480745	0.879815
Ghir_D08G003440	-0.0826302	0.812972	-0.143411	0.565325	0.31696	0.109295	0.0286076	0.956266
Ghir_D08G003660	-0.214701	0.50341	-0.232534	0.382234	-0.344399	0.130837	-0.504079	0.0480692
Ghir_D08G003930	0.493744	0.493474	-0.0214386	0.982803	0.153512	0.810324	0.251193	0.781019
Ghir_D08G004320	0	0	0	0	0	0	0	0
Ghir_D08G004750	2.6163	0	0	0	0	0	0.540892	0
Ghir_D08G005060	0.546049	0.070849	0.667879	0.0118396	-0.0361076	0.92291	0.832415	0.00244996
Ghir_D08G006270	0.0951826	0.94131	0.539411	0.47926	0.779394	0.229666	-0.585755	0.536118
Ghir_D08G007860	0.0951734	0.885615	0.228186	0.606156	0.220267	0.577885	-0.317573	0.53766
Ghir_D08G008350	-0.852231	0.756341	-1.41723	0.484964	-1.4138	0.441468	-2.7413	0.209125
Ghir_D08G008560	-0.120717	0.786458	-0.256462	0.40481	-0.0160308	0.968626	-0.437487	0.16966
Ghir_D08G009450	-0.266444	0.424531	-0.167031	0.588275	-0.244575	0.348011	0.210774	0.562961
Ghir_D08G011680	2.50584	0.0432184	1.76454	0.152127	0.304851	0.841417	0.696764	0.719594
Ghir_D08G012130	-0.00129519	1	0.202006	0.563081	0.118067	0.721817	-0.154224	0.747394
Ghir_D08G012450	-0.187039	0.886	-0.245819	0.797726	1.33196	0.0427942	0.549185	0.598114
Ghir_D08G013020	-0.70411	0.374245	-1.18018	0.0567001	-1.38749	0.015046	-0.851086	0.266712
Ghir_D08G013260	0.171209	0.676538	0.0971684	0.78916	0.359213	0.176015	-0.144433	0.746752
Ghir_D08G014440	-1.33364	0.472742	-2.18044	0.134894	-1.27076	0.374833	0.398796	0.880814
Ghir_D08G014890	0.0369648	0.982252	0.160142	0.870257	-1.45808	0.0423965	-0.617508	0.535077
Ghir_D08G015450	-0.324552	0.201723	-0.274778	0.238058	-0.317804	0.128403	-0.261721	0.34635
Ghir_D08G015740	-0.446781	0.826966	-0.876905	0.536508	-0.495713	0.714836	0.341418	0.883707
Ghir_D08G016210	-0.200016	0.882306	0.398437	0.667387	0.251474	0.770271	-0.738226	0.469274
Ghir_D08G017270	0	0	2.70504	0	2.11859	0	0	0
Ghir_D08G017810	-0.154386	0.655745	-0.389832	0.0995973	-0.22312	0.347856	0.198987	0.544926
Ghir_D08G020130	-0.141719	0.874178	0.228526	0.71982	-0.00377616	1	0.508245	0.442933
Ghir_D08G020210	4.4601	0.300943	5.13005	0.157844	0	1	0	0
Ghir_D08G021240	-1.13129	0.818497	0.761693	0.844191	5.27957	0.0210795	1.10026	0
Ghir_D08G021470	0.797601	0.1318	0.372196	0.499438	1.32502	0.00141311	1.10516	0.0240357
Ghir_D08G022820	1.59134	0.608651	1.53658	0.549971	0.525878	0.849409	2.20611	0
Ghir_D08G022840	7.56723	4.41172e-05	8.43627	1.5364e-06	5.23826	0.00403774	0	1
Ghir_D08G022850	-0.255473	0.733702	-0.158461	0.805637	0.546315	0.251064	0.046901	0.974278
Ghir_D08G025020	0.415438	0.851374	0.12249	0.950848	0.322693	0.832546	-1.63136	0.312398
Ghir_D08G025220	0.582241	0.0171001	0.682456	0.00202464	1.42258	5.61269e-13	0.214546	0.521574
Ghir_D08G025640	-0.302086	0.706031	0.0168031	0.986882	2.60918	1.7152e-09	-1.11343	0.0489293
Ghir_D08G025650	0.69574	0.222126	-0.0182189	0.984278	0.299119	0.577429	0.719548	0.208252
Ghir_D08G025870	-0.305722	0.73048	-0.708891	0.246366	-2.53734	1.5615e-07	-0.511646	0.518752
Ghir_D08G026850	0.492082	0.656403	1.8724	0.00717983	2.61572	4.25761e-05	0.690787	0.500263
Ghir_D09G000740	-0.0495146	0.926339	-0.0538554	0.894317	0.872052	0.000366533	0.212205	0.608122
Ghir_D09G001450	4.59225	0.133468	5.95578	0.0224604	8.29728	0.000465661	4.71056	0.129193
Ghir_D09G001470	0.358423	0.95292	1.72265	0.627317	2.1215	0.484886	-2.7518	0
Ghir_D09G002710	-0.211723	0.634784	-0.581431	0.0549889	-0.494218	0.0892799	-0.153878	0.75844
Ghir_D09G002740	1.26324	0.24717	1.8808	0.0333666	1.69358	0.0456673	-0.28178	0.875988
Ghir_D09G003220	-0.218528	0.71784	-0.0426125	0.943343	0.530615	0.159833	-0.430469	0.401286
Ghir_D09G004980	-0.146923	0.733381	-0.333654	0.264623	0.0463548	0.895135	-0.166516	0.702236
Ghir_D09G005350	0.158735	0.888452	0.56787	0.42117	1.36723	0.0153756	0.204247	0.860488
Ghir_D09G005870	-0.271031	0.29937	-0.683131	0.000440144	0.46862	0.0151307	-0.671595	0.00123266
Ghir_D09G007760	-0.36065	0.380678	0.111429	0.79516	0.379643	0.231663	0.284974	0.52541
Ghir_D09G008190	-0.20706	0.899523	-0.0180533	0.99355	-1.58153	0.0617489	-0.819306	0.505975
Ghir_D09G008930	0.610872	0.0217613	0.399639	0.135526	0.641926	0.00602559	0.701593	0.00708412
Ghir_D09G009290	-0.00786501	0.997069	-0.117461	0.860439	0.920595	0.0374108	0.216179	0.79127
Ghir_D09G010800	0.0314277	0.963608	-0.123231	0.772933	1.30874	1.88129e-06	0.246085	0.604873
Ghir_D09G010950	-0.430989	0.853519	1.60876	0.245223	4.63694	2.48982e-05	1.79871	0.251496
Ghir_D09G011310	-0.0980936	0.87567	-0.952772	0.0038714	-0.0859782	0.837918	-0.518066	0.215042
Ghir_D09G011890	0.0676148	0.861036	-0.305813	0.185964	-0.170619	0.459616	-0.46313	0.0511896
Ghir_D09G012010	-0.217702	0.565025	-0.651255	0.0108572	-0.159362	0.585468	-1.20284	8.4151e-07
Ghir_D09G013220	0.285875	0.452643	0.352181	0.254844	0.751383	0.00333296	0.22487	0.591571
Ghir_D09G013600	0.378087	0.137902	0.0758758	0.802623	-0.317342	0.153123	-0.391933	0.132904
Ghir_D09G013690	-1.4616	0.155247	-1.40571	0.128509	-0.512175	0.600698	-0.467769	0.751686
Ghir_D09G014900	0.509417	0.363049	0.496548	0.307954	0.269174	0.579927	0.198396	0.793908
Ghir_D09G015370	0.303253	0.381026	-0.344655	0.237202	0.369081	0.160919	-0.456563	0.14698
Ghir_D09G015410	-1.12281	0.00265312	-0.912272	0.0122253	-0.0261307	0.962482	-0.592552	0.191314
Ghir_D09G015770	-0.00404176	1	0.421829	0.475502	1.50803	0.000773334	-0.251412	0.768331
Ghir_D09G016050	-0.00553431	1	1.63795	0.283752	1.83673	0.179364	-2.26636	0.299712
Ghir_D09G016550	0.597213	0.259346	0.445682	0.36747	0.903538	0.0252646	-0.444279	0.463867
Ghir_D09G017320	0.166838	0.380638	0.245076	0.106104	0.824522	2.28135e-11	-0.0875101	0.71276
Ghir_D09G017880	-0.332183	0.716207	-0.100074	0.90737	-0.535287	0.381259	-0.923256	0.189212
Ghir_D09G019040	0.811174	0.47925	1.09486	0.229329	0.392287	0.689108	-1.0287	0.385882
Ghir_D09G019080	1.06704	0.463477	0.174961	0.915197	1.35329	0.206995	0.539895	0.768461
Ghir_D09G020270	5.17632	0.0209124	5.47586	0.00776153	2.29499	0.298547	-4.60576	0.131351
Ghir_D09G020550	-0.615238	0.238073	-0.638672	0.161012	-0.509417	0.240454	-0.47867	0.403853
Ghir_D09G020680	0.111089	0.79379	-0.224526	0.451395	-0.115519	0.693064	-0.447221	0.132268
Ghir_D09G022030	0.0434481	0.927756	0.326135	0.225163	0.689123	0.00205812	0.152311	0.701867
Ghir_D09G023170	0.284493	0.610893	0.566544	0.156387	0.0198161	0.974192	0.322082	0.557625
Ghir_D09G024310	0.857044	0.086294	0.287787	0.604498	1.23541	0.0023119	1.35039	0.00273292
Ghir_D10G002380	-0.129772	0.643168	-0.292215	0.136327	0.252534	0.171443	-0.484738	0.013158
Ghir_D10G002890	-0.558799	0.324486	0.312389	0.563526	-0.204882	0.688615	-0.89557	0.0753843
Ghir_D10G002990	0.370191	0.563501	-0.117865	0.85288	0.182473	0.72605	-0.395681	0.540752
Ghir_D10G003520	-0.734284	0.752549	1.05787	0.51151	2.75039	0.0265835	1.038	0.607532
Ghir_D10G004090	0.252811	0.670567	0.378876	0.396696	1.38535	4.72217e-05	0.0367312	0.97624
Ghir_D10G005120	-0.146713	0.673016	-0.0929752	0.758665	-0.714915	0.000534435	0.291847	0.313376
Ghir_D10G005570	2.27321	0	0	0	2.65942	0	0	0
Ghir_D10G005920	-0.0259823	0.976963	0.0285327	0.965153	-0.314297	0.452972	-0.314958	0.587871
Ghir_D10G007660	0.00497035	0.995458	-0.0153374	0.970436	0.225908	0.369652	-0.19605	0.58302
Ghir_D10G008630	-0.202817	0.581569	-0.411874	0.120849	-0.498327	0.0383255	-0.861234	0.000569669
Ghir_D10G010540	-0.159485	0.769467	-0.250941	0.529602	0.332287	0.327543	-0.108339	0.863418
Ghir_D10G010860	-0.447931	0.235495	-0.359484	0.300635	0.380525	0.222441	-0.815734	0.0122374
Ghir_D10G012260	0.37333	0.534926	0.619107	0.170512	1.80176	5.26103e-07	-0.275224	0.691634
Ghir_D10G013000	-0.323293	0.34972	-0.569844	0.0346501	-0.800001	0.00121338	-0.855849	0.00157018
Ghir_D10G015400	-0.233635	0.892245	-0.376689	0.762553	-1.20334	0.237161	-0.192466	0.92445
Ghir_D10G015410	0	0	0	0	0	0	0	0
Ghir_D10G017670	0.0906936	0.954832	0.32279	0.751453	-0.315805	0.724586	-1.14657	0.231665
Ghir_D10G017870	1.08296	0.0272992	1.00934	0.0278653	1.14061	0.00757791	0.397985	0.557026
Ghir_D10G017970	0.286203	0.453698	0.197616	0.567814	0.456484	0.09571	0.28418	0.464741
Ghir_D10G019690	-0.739157	0.02914	-0.631324	0.0497177	-0.0937815	0.806841	-1.32882	1.09643e-05
Ghir_D10G019900	1.55553	0.178715	-0.224488	0.879025	1.53647	0.108831	0.0662927	0.987803
Ghir_D10G022190	-0.237209	0.484233	0.414775	0.105162	0.0369841	0.909808	-0.409997	0.164605
Ghir_D10G022660	0.0261854	0.987774	-0.464503	0.569518	0.325596	0.659258	-0.409991	0.697159
Ghir_D10G022760	2.68822	0	0	0	2.11859	0	0	0
Ghir_D10G022780	3.20005	0	0.849817	0	2.11861	0	0	0
Ghir_D10G024180	0	0	0	0	0	0	0	0
Ghir_D10G025020	0.299715	0.749394	0.271501	0.720818	1.69154	0.00121702	0.607768	0.44394
Ghir_D10G025840	0.988284	0.183399	0.741878	0.290779	-0.811967	0.223096	0.0180119	1
Ghir_D10G026810	0.463456	0.668786	1.73813	0.0105908	2.05088	0.00120904	0.193933	0.893385
Ghir_D11G000460	-0.118381	0.83944	-0.375957	0.31381	-0.169624	0.652031	-0.327863	0.477507
Ghir_D11G000540	-0.719542	0.0274943	-0.358813	0.29586	1.27781	1.65141e-06	-0.734972	0.0258893
Ghir_D11G001420	-3.05892	0.000330408	-2.3879	0.00380496	-2.55854	0.00121642	-0.783144	0.513926
Ghir_D11G002200	-0.0747839	0.918155	-0.695529	0.0764176	0.185471	0.668499	-0.36489	0.495996
Ghir_D11G002320	0	0	0	0	0	0	0	0
Ghir_D11G003120	2.31348	4.21454e-05	1.75133	0.00199867	0.281667	0.69322	0.473892	0.60625
Ghir_D11G003570	-0.130386	0.727711	-0.700489	0.00178489	-0.0301318	0.92513	-0.103508	0.802736
Ghir_D11G003580	0.169669	0.828957	-0.00476872	0.99873	-0.176468	0.742417	-0.0253481	0.991558
Ghir_D11G003590	0	0	0	0	0	0	0	0
Ghir_D11G004550	5.15943	0.0167685	6.26591	0.00122834	6.18587	0.000893575	3.86753	0.106793
Ghir_D11G005840	6.1071	0.0149423	6.12902	0.00863443	4.29791	0.0702546	0	1
Ghir_D11G007140	0.3483	0.444902	0.684488	0.0424787	-1.66749	2.55922e-07	0.111134	0.864567
Ghir_D11G008050	-1.19346	0.326547	-1.25837	0.228403	-1.74912	0.0583984	-0.851263	0.533617
Ghir_D11G008320	-0.383702	0.20671	-0.406599	0.126731	-0.258392	0.325115	-0.739463	0.00440791
Ghir_D11G009770	0.291984	0.837823	0.0949889	0.940176	-1.26137	0.123742	-1.86212	0.0421023
Ghir_D11G009880	0.460729	0.803492	0.0661638	0.971925	0.508352	0.685492	2.08154	0.0840401
Ghir_D11G009950	0.00366906	1	-0.152642	0.856147	-0.194299	0.784486	-0.549988	0.51429
Ghir_D11G011760	1.35633	0.0524895	2.63256	5.20435e-06	2.9739	7.6594e-08	-0.410865	0.693986
Ghir_D11G012120	-0.282977	0.923498	0.822649	0.668549	1.7314	0.250718	-1.4357	0.52994
Ghir_D11G013560	0.454844	0.529194	0.808274	0.132776	0.75906	0.132382	0.896956	0.132981
Ghir_D11G013820	1.94572	0.304426	1.65133	0.334548	0.665884	0.708757	1.17508	0.607362
Ghir_D11G014670	0.0235981	0.973647	0.111036	0.793123	1.33226	7.9302e-07	-0.811605	0.0132308
Ghir_D11G014860	0.645481	0.101597	0.855253	0.0112924	0.591796	0.0803366	0.636125	0.113847
Ghir_D11G014930	1.47768	0.0845039	2.01057	0.00623944	3.18119	1.91425e-06	1.40683	0.112261
Ghir_D11G015740	-0.164044	0.888286	0.0309746	0.977618	2.77543	9.74527e-08	-0.222217	0.849846
Ghir_D11G015930	-0.447804	0.0685005	-0.612423	0.00406353	-0.275838	0.218648	-0.222831	0.467301
Ghir_D11G016290	0.812947	0.482687	0.0879862	0.948162	-0.423049	0.668592	-0.296109	0.855194
Ghir_D11G018230	0.0916996	0.855606	-0.000569875	1	-0.279989	0.343437	-0.511252	0.120878
Ghir_D11G018520	-0.373928	0.453078	-0.488866	0.223864	0.147429	0.729699	-0.529931	0.246462
Ghir_D11G020620	1.83772	0.529359	0.833394	0.768728	-1.75401	0.505141	-0.035332	1
Ghir_D11G020630	0	0	0	0	2.86732	0	0	0
Ghir_D11G022590	0	0	0	0	1.97471	0	3.20257	0
Ghir_D11G023520	-0.107607	0.829412	-0.465073	0.120016	-0.440073	0.115878	-0.349758	0.350396
Ghir_D11G024080	0.0829908	0.952166	0.767361	0.299498	2.30258	7.85735e-05	-0.176833	0.897348
Ghir_D11G026020	2.75625	0	3.57682	0.463499	2.52887	0	3.25851	0
Ghir_D11G026190	0.232484	0.328546	0.0374152	0.891966	0.197156	0.308206	0.168818	0.52652
Ghir_D11G027150	0.00771838	0.998116	-0.0964822	0.903784	-0.544554	0.335341	0.0318237	0.990493
Ghir_D11G028680	-0.142268	0.88903	-0.736746	0.218725	1.75508	0.000326409	0.489122	0.533458
Ghir_D11G028690	-1.70129	0.0361432	-1.61493	0.0321934	0.227642	0.797451	0.416365	0.732653
Ghir_D11G029200	0.0577649	0.905139	-0.442138	0.0956722	0.191564	0.487556	0.0295636	0.967343
Ghir_D11G029500	-0.0454457	0.950836	-0.0922758	0.854438	0.479528	0.173397	-0.357376	0.466852
Ghir_D11G031630	-0.257553	0.708658	-0.0360479	0.959955	1.09435	0.0061495	0.331137	0.616212
Ghir_D11G032000	3.75478	0.308861	4.7473	0.11597	2.93397	0.347799	2.91945	0
Ghir_D11G034780	-0.466768	0.0857498	-0.58955	0.0125865	0.250612	0.315742	-0.042133	0.941416
Ghir_D11G034820	1.39339	0.111801	2.72686	9.76728e-05	3.20102	1.46879e-06	0.247837	0.871187
Ghir_D11G034880	-2.88015	0	-3.66573	0	-1.60229	0	-1.59728	0
Ghir_D11G035900	1.73521	0.0442374	2.113	0.00576843	3.06691	1.19538e-05	0.383119	0.782787
Ghir_D12G000620	-0.441381	0.211931	-0.807172	0.0049179	0.159659	0.624527	-0.372538	0.321908
Ghir_D12G001630	-0.724222	0.0117064	-0.953102	0.000215913	0.126544	0.691228	0.112448	0.822585
Ghir_D12G002070	-0.161999	0.864015	0.695546	0.219455	1.22875	0.0106292	0.814763	0.196852
Ghir_D12G002990	0.982574	0.0524998	0.92972	0.0475353	-0.0291856	0.967964	0.633801	0.28403
Ghir_D12G004910	0.428104	0.935743	-0.136918	0.977319	0.785124	0.809002	-1.26998	0
Ghir_D12G004950	0.884762	0.68223	0.221188	0.917719	-1.71276	0.309958	-5.11447	0.0166781
Ghir_D12G005090	0	0	2.79505	0	3.55848	0	0	0
Ghir_D12G006080	-0.547144	0.612188	-1.15147	0.140728	0.0573498	0.956421	-1.99821	0.0113527
Ghir_D12G006850	-0.337643	0.129624	-0.376221	0.05564	0.0101156	0.973664	-0.10607	0.739831
Ghir_D12G007780	-0.525647	0.0188715	-0.529175	0.0107986	-0.570603	0.00360119	-0.326495	0.210415
Ghir_D12G008260	1.08845	0.420293	0.749597	0.546027	3.06457	0.000631808	-0.0942127	0.977778
Ghir_D12G008280	0	0	0	0	0	0	0	0
Ghir_D12G009390	0	0	1.79286	0	0	0	0	0
Ghir_D12G010670	0.295155	0.672808	0.896153	0.0496381	0.961789	0.0235836	0.806924	0.126465
Ghir_D12G010870	0	0	0	0	0	0	0	0
Ghir_D12G011840	3.81962e-05	1	-0.0707712	0.922204	0.0697406	0.91221	1.66111	0.000327423
Ghir_D12G012270	-2.81791	0.00277382	-2.64412	0.00315184	-0.882205	0.364871	-0.336471	0.846809
Ghir_D12G012860	1.07556	0.487346	1.9667	0.0884473	4.03145	4.21859e-05	-0.0422896	0.999209
Ghir_D12G013720	-0.613841	0.705314	0.107117	0.94726	1.98804	0.0379199	-0.850651	0.578223
Ghir_D12G014270	-0.190106	0.864018	0.39385	0.605779	1.573	0.00499091	-0.565085	0.518748
Ghir_D12G014510	-0.278324	0.339496	-0.205872	0.439136	1.28239	1.38276e-11	-0.166642	0.630275
Ghir_D12G014580	-0.547262	0.101105	-0.356732	0.276123	0.0667843	0.856159	-1.46995	5.37175e-08
Ghir_D12G015120	0	0	0	0	0	0	0	0
Ghir_D12G015230	0.778394	0.00448477	0.856359	0.000736033	-0.277063	0.348248	0.253577	0.5139
Ghir_D12G015790	-0.290842	0.48873	-0.0701062	0.873673	0.141829	0.684467	-0.204085	0.670363
Ghir_D12G016100	-0.467835	0.0949799	0.388949	0.131585	1.07993	3.57934e-07	-0.712388	0.00527282
Ghir_D12G017790	-0.29872	0.560375	-0.37991	0.35245	0.124104	0.769076	0.0800424	0.917575
Ghir_D12G017950	5.27147	0.0189172	5.49158	0.00783868	3.63419	0.0939611	0	1
Ghir_D12G018780	-2.72571	0.0315958	-3.83931	0.000574229	-3.58596	0.000882922	-2.60352	0.0463907
Ghir_D12G019020	-0.300549	0.573881	-0.404544	0.334988	0.977671	0.00375175	-0.528721	0.253032
Ghir_D12G020860	0	0	0	0	3.89199	0	0	0
Ghir_D12G021110	-0.394436	0.121105	-0.368554	0.111979	-0.39279	0.0662876	-0.301159	0.286685
Ghir_D12G022020	-0.178619	0.641628	-0.266787	0.360088	0.185382	0.501476	-0.0379355	0.952688
Ghir_D12G022070	-3.51741	0.459774	-1.0259	0.825087	1.70337	0.636282	-3.76881	0
Ghir_D12G022090	0.0961724	0.874503	-0.22942	0.575048	-0.178038	0.63641	-0.468267	0.262076
Ghir_D12G022250	-0.348666	0.365036	-0.195985	0.59442	-0.3145	0.30615	-0.671027	0.0388838
Ghir_D12G022480	1.19857	5.94895e-06	0.911386	0.000571445	-1.03675	5.32189e-05	0.311594	0.418085
Ghir_D12G023900	0.277324	0.447328	0.308097	0.31012	0.399179	0.133497	0.118779	0.803178
Ghir_D12G024290	0.144697	0.806458	0.0873106	0.859813	1.29543	1.82781e-05	-0.0222999	0.98851
Ghir_D12G025600	-0.0956155	0.9511	-0.142738	0.89798	-0.492419	0.559318	0.329796	0.801493
Ghir_D12G028250	0.0468735	0.919655	-0.0305503	0.935059	0.0275865	0.934194	-0.0132982	0.992278
Ghir_D13G000110	0.280493	0.562533	-0.0139348	0.982482	-0.544086	0.103171	-0.17565	0.758702
Ghir_D13G001980	0.300517	0.860285	-0.39272	0.75894	-0.517077	0.633637	-0.0860879	0.977822
Ghir_D13G002090	0.048435	0.942973	-0.307064	0.437926	-0.250627	0.495062	0.821837	0.0207369
Ghir_D13G003110	-0.476783	0.45415	-0.581085	0.263113	-2.02481	1.2061e-06	-0.455355	0.488736
Ghir_D13G003260	0.324285	0.249389	0.523367	0.0205247	0.671814	0.00122722	0.382029	0.163015
Ghir_D13G003820	-1.73442	0.421553	-1.67369	0.366513	-2.89645	0.0627323	-1.23007	0.6166
Ghir_D13G004200	-0.0461095	0.938299	-0.390543	0.238156	0.573977	0.0456481	-0.6005	0.0786607
Ghir_D13G004510	0.119977	0.889362	0.121237	0.854252	1.16673	0.00598383	-0.255242	0.742786
Ghir_D13G007220	0.189494	0.721577	0.228354	0.580256	-0.208546	0.578881	-0.144838	0.807815
Ghir_D13G007710	0	0	0	0	0	0	0	0
Ghir_D13G007760	0.215432	0.62155	0.106209	0.790931	0.703167	0.00947008	0.478373	0.173446
Ghir_D13G007820	1.75573	0.000906425	3.23219	3.04534e-12	2.33509	6.07591e-07	-0.239069	0.810563
Ghir_D13G007880	-0.0140884	0.978974	-0.154461	0.584293	0.100109	0.704667	0.068621	0.879306
Ghir_D13G009400	0	0	4.21287	0	0	0	0	0
Ghir_D13G009650	0.426574	0.833542	1.12122	0.395299	-0.633173	0.64558	1.2096	0.436406
Ghir_D13G009740	0.173479	0.772407	-0.0783824	0.882631	0.104977	0.812659	0.560657	0.195256
Ghir_D13G011220	0	0	0	0	0	0	0	0
Ghir_D13G012080	-0.367316	0.370326	-0.774666	0.0124776	0.297679	0.364803	-0.556113	0.13327
Ghir_D13G012200	-0.309746	0.48353	0.212068	0.593989	0.866129	0.00305096	-0.232569	0.63856
Ghir_D13G013930	0.148819	0.814565	0.326806	0.450129	1.30783	5.86412e-05	0.0422421	0.967759
Ghir_D13G014320	1.00764	0.470837	0.647282	0.614735	-0.170053	0.901258	0.972419	0.501415
Ghir_D13G015110	-0.397526	0.842948	0.427652	0.777057	-0.621691	0.632435	1.22099	0.411279
Ghir_D13G016270	-0.315464	0.224866	-0.434694	0.0449079	0.339113	0.102994	-0.311719	0.24116
Ghir_D13G016490	0.458068	0.658859	0.593172	0.459577	0.267174	0.738991	0.881377	0.311495
Ghir_D13G017560	-0.274136	0.70353	0.222332	0.710366	1.69895	2.50888e-05	0.260332	0.731087
Ghir_D13G018180	4.94381	0.116767	6.14718	0.0230307	0	1	3.40066	0.35759
Ghir_D13G019170	-0.375149	0.391723	-0.00597541	0.99509	0.999714	0.000882847	0.544888	0.173513
Ghir_D13G019280	-0.386221	0.310126	-0.971366	0.000580289	0.496991	0.0876581	-0.385066	0.322748
Ghir_D13G019360	-0.270396	0.527897	-0.40526	0.222652	0.499854	0.0891259	0.00942721	1
Ghir_D13G019920	0.305445	0.529123	-0.117674	0.803758	0.765544	0.0172282	0.280237	0.584103
Ghir_D13G021700	3.64893	0.113197	5.54146	0.00403607	9.04497	2.45395e-07	-0.107011	0.993356
Ghir_D13G021710	2.37966	0.430661	5.21179	0.0162656	8.40922	1.56734e-05	1.55338	0.663174
Ghir_D13G021960	-0.0467648	0.954137	0.0176083	0.97995	0.880935	0.0139344	0.193715	0.768513
Ghir_D13G022320	0.231383	0.823744	0.566928	0.410638	1.00903	0.0775345	0.613362	0.45124
Ghir_D13G022430	-0.0301762	0.984497	-0.238714	0.77429	1.6797	0.00244842	0.0596663	0.975549
Ghir_D13G022470	-0.112069	0.915187	1.76348	0.000608527	3.28229	2.69598e-12	0.240988	0.805204
Ghir_D13G022510	-0.161679	0.687982	-0.0594915	0.873913	0.0647097	0.839655	-0.365162	0.261526
Ghir_D13G022730	-0.618469	0.790822	-0.984133	0.5665	-1.20146	0.429206	0.0096763	1
Ghir_D13G023020	0	0	0	0	2.97381	0	0	0
Ghir_D13G023810	-0.293361	0.594941	-0.242222	0.606589	0.175457	0.684344	-0.110149	0.883697
Ghir_D13G024310	0.0983956	0.893579	0.398555	0.372566	0.520497	0.181361	0.896861	0.0309385
Ghir_D13G024450	2.6518	2.34216e-05	2.75159	4.51694e-06	1.85189	0.00244183	0.089298	0.961194
Ghir_D13G024720	-0.512791	0.236275	-1.14098	0.000665135	0.0639796	0.888727	-0.403137	0.396642
Ghir_D13G024990	-0.308997	0.441752	-0.278162	0.422007	-0.309651	0.313891	-0.38984	0.308538
Ghir_Scaffold423G000170	0.143604	0.835387	-0.0656119	0.911527	-0.858834	0.0213462	-0.390799	0.476873
Ghir_Scaffold910G000010	-1.54662	0.0698592	-1.93199	0.0097357	-1.29936	0.0812454	-0.0822151	0.971433
Ghir_A05G039480-GhSNAC2	2.95437	0.00120652	3.67134	1.2784e-05	5.7594	2.53452e-13	1.1913	0.926973

## Sheet: Table S5
GeneID	Na_1vsNa_0_log2FoldChange	padj-1h	Na_3vsNa_0_log2FoldChange	padj-3h	Na_12vsNa_0_log2FoldChange	padj-12h	Na_48vsNa_0_log2FoldChange	padj-48h
Ghir_A01G005560	1.16143	0.124693	1.79218	0.00445428	2.57191	8.88319e-06	-0.373922	0.733449
Ghir_A01G008590	0.489616	0.661761	1.68835	0.0168755	2.77178	1.09519e-05	1.25473	0.141046
Ghir_A01G008600	1.95045	0.0320648	2.6859	0.000704639	2.94623	9.27824e-05	1.38774	0.178043
Ghir_A01G009380	0.749817	0.0174001	0.361348	0.287957	1.70446	2.4141e-11	1.40239	3.36508e-07
Ghir_A01G016120	0.239891	0.791835	1.72515	0.000503068	1.26	0.0109218	1.1109	0.0617251
Ghir_A02G004630	-0.65019	0.036178	-1.20227	4.52521e-06	-1.19556	2.52209e-06	-0.342465	0.372505
Ghir_A02G005550	4.45958	1.04538e-07	2.63977	0.00288783	5.20373	2.62593e-11	2.00617	0.0534216
Ghir_A02G008200	-1.60963	0.00397828	-2.18024	1.65522e-05	-0.491713	0.401445	-0.101552	0.937383
Ghir_A02G019680	5.43169	0.00999794	6.26767	0.0010475	2.03761	0.421423	0	1
Ghir_A03G005320	0.284012	0.663381	0.299538	0.567704	1.80424	1.28821e-06	1.44267	0.000614268
Ghir_A03G011020	-1.61538	0.00745036	-1.42999	0.0129332	-0.424142	0.505725	-0.751926	0.321449
Ghir_A03G015790	1.14672	0.00679996	1.13738	0.00427145	-0.667331	0.148664	0.604265	0.248103
Ghir_A03G017460	1.2006	0.11709	1.80864	0.00482663	3.0172	2.16046e-07	-0.376524	0.735742
Ghir_A03G020590	0.110093	0.686164	-0.0664826	0.780516	1.10451	1.14571e-13	-1.13037	4.25432e-13
Ghir_A04G009420	2.66529	0.000148901	2.6403	8.44631e-05	2.01203	0.00292846	1.14583	0.20967
Ghir_A04G012410	3.55482	5.57861e-09	3.68185	4.65851e-10	1.93888	0.00226019	-0.124105	0.94665
Ghir_A05G001990	0.692402	0.35058	1.3999	0.011637	2.06232	4.0753e-05	0.264691	0.793908
Ghir_A05G007970	1.01694	0.028586	1.57966	7.33365e-05	1.27164	0.00133012	1.15258	0.011447
Ghir_A05G008770	3.08469	5.92793e-06	3.6675	1.07306e-08	1.5706	0.0298138	0.295131	0.843475
Ghir_A05G009090	1.51181	3.36596e-06	1.54321	8.87422e-07	1.67169	3.25168e-08	-0.553842	0.209019
Ghir_A05G016710	0.911168	0.000156665	1.01188	8.44836e-06	1.81805	5.31027e-18	-0.273429	0.426407
Ghir_A05G016830	0.273032	0.721147	1.27487	0.00584229	1.4186	0.00112038	-0.173083	0.848742
Ghir_A05G018730	7.15079	7.51649e-05	7.58411	9.946e-06	7.50473	6.27308e-06	1.37985	0.71261
Ghir_A05G022750	-0.885852	0.281742	-1.58586	0.0148093	-1.49447	0.0163736	-1.65466	0.0189593
Ghir_A05G024040	5.90556	0.00773324	6.17568	0.00269989	6.03301	0.00226852	0.540898	0.926838
Ghir_A05G040040	5.22717	0.0481376	5.43436	0.0238682	5.14758	0.025122	0	1
Ghir_A06G004710	9.32153	6.35572e-10	10.2297	2.13853e-12	5.1332	0.00103066	2.97702	0.179316
Ghir_A06G004810	1.24653	0.0161243	0.778287	0.142476	1.69624	0.000121439	1.1103	0.0407416
Ghir_A06G013200	1.25961	0.00143753	1.49094	4.45518e-05	1.16684	0.00135367	0.473361	0.377255
Ghir_A06G017460	-1.09977	0	-1.09283	0	-1.6417	0	-0.99369	0
Ghir_A07G010750	2.27255	7.69445e-05	2.62199	1.29749e-06	2.92653	1.80547e-08	2.00679	0.000770982
Ghir_A07G020840	0.850772	0.029877	1.40397	2.80468e-05	1.986	2.77824e-10	-0.624626	0.156635
Ghir_A08G000570	7.20585	0.000153514	7.95792	9.03004e-06	5.83325	0.00126706	0	1
Ghir_A08G006660	0.540349	0.484608	1.51046	0.00358555	2.22439	2.27266e-06	1.22251	0.03956
Ghir_A08G009180	-0.931955	0.0831439	-1.06915	0.0246103	-1.35945	0.00190784	0.140216	0.883843
Ghir_A08G020410	3.3205	0	2.31331	0	1.97644	0	2.84679	0
Ghir_A08G022090	7.18232	2.80388e-05	7.89959	1.20885e-06	1.0924	0.683889	0	1
Ghir_A08G024330	0.860527	0.00384071	1.02426	0.00017278	1.41503	2.83878e-08	0.84461	0.00537924
Ghir_A08G025550-GhZFRG1	2.09281	0.00395132	3.66716	0.000573941	1.89282	0.000100597	1.53134	0.000357541
Ghir_A09G008490	0.974851	0.0493898	1.06106	0.0178427	-1.29312	0.00275025	0.163975	0.849324
Ghir_A09G014220	-1.58591	0	-2.33616	0	-1.03888	0	-0.302642	0
Ghir_A09G015960	-1.20968	0.00189974	-1.15359	0.00188022	0.110641	0.815618	-0.347594	0.538982
Ghir_A09G016560	-1.05303	0.000115024	-1.5397	1.14058e-09	-0.859179	0.000841111	-0.33685	0.367871
Ghir_A09G019550	-1.36245	1.5221e-05	-1.65928	3.68031e-08	-0.012167	0.983425	-0.587293	0.123952
Ghir_A09G020860	4.83524	0.0227474	5.59377	0.00340068	3.55031	0.0741383	-1.38269	0.73924
Ghir_A09G025170	0.856867	0.122497	0.547478	0.315662	1.9713	3.21223e-06	1.73817	0.000213936
Ghir_A10G000590	0.812989	0.430067	1.26919	0.111341	2.4161	0.000368226	2.217	0.00405032
Ghir_A10G002210	1.03131	0.00909215	0.816296	0.0342419	1.41865	3.07489e-05	-0.0484219	0.963311
Ghir_A10G004770	-1.95108	0	-0.0746511	0	-0.68922	0	-2.20248	0
Ghir_A10G007960	-1.28925	0.00583919	-1.44327	0.000942376	-1.02539	0.0172656	-0.552962	0.341306
Ghir_A10G022570	1.16877	0.0366508	1.2246	0.0164752	2.54081	1.60866e-08	0.136834	0.899619
Ghir_A11G000480	-1.04957	0.00130618	-0.991954	0.0014758	1.06128	0.000310095	-0.701737	0.0552093
Ghir_A11G001410	-2.66465	0	-3.15669	0	-1.67654	0	-0.851892	0
Ghir_A11G001760	2.09943	0.00150302	2.65927	1.03395e-05	2.62175	7.6268e-06	2.29936	0.000414832
Ghir_A11G011800	2.22891	0.00235777	3.4108	1.88454e-07	3.76073	2.35876e-09	0.958138	0.317647
Ghir_A11G012820	3.27066	3.17475e-07	3.44865	2.18155e-08	1.33279	0.0575626	-0.622217	0.610211
Ghir_A11G013780	-2.30816	0.103606	-1.27774	0.361759	-4.04884	0.00151112	-3.33136	0.0140854
Ghir_A11G014830	0.958014	0.308674	1.76371	0.0154771	2.69797	4.23428e-05	0.937921	0.333157
Ghir_A11G018470	5.79884	0.00656809	5.70011	0.00449534	4.37164	0.0309995	0	1
Ghir_A11G031620	0.832298	0	1.76533	0	-1.65559	0	0.823719	0
Ghir_A11G034190	1.54517	0.0416397	3.0246	1.42785e-06	3.41107	1.40066e-08	0.621187	0.546164
Ghir_A11G034250	-1.95338	0	-2.47993	0	-1.18602	0	-0.592029	0
Ghir_A11G035050	1.60878	0.00892049	1.86492	0.000902185	2.57308	8.27379e-07	0.823825	0.280015
Ghir_A12G003150	1.37982	0.0023358	1.73381	2.70282e-05	0.887026	0.0444037	0.570737	0.344224
Ghir_A12G004980	1.03616	0	0.425398	0.935079	-3.19569	0	-3.74723	0
Ghir_A12G007630	-1.88909	0	1.66118	0	-1.58894	0	-2.14049	0
Ghir_A12G012060	-2.30895	0.000362514	-2.27772	0.000226456	-0.654868	0.343455	-0.299344	0.797588
Ghir_A12G012600	2.53262	0.0624351	3.09601	0.00924929	7.3221	1.38383e-12	2.56292	0.0621958
Ghir_A12G014140	1.36103	0.128512	1.62811	0.0360869	3.17121	2.77703e-06	1.70553	0.0455493
Ghir_A12G017700	5.33551	0.0384098	5.05966	0.035237	6.34596	0.00364515	0	1
Ghir_A12G018480	-1.77346	0.0477296	-1.73824	0.0350474	-1.4316	0.0718268	0.0373024	0.99604
Ghir_A12G023910	1.13182	0.00142618	1.44981	8.2229e-06	0.951618	0.00401352	0.66562	0.11006
Ghir_A13G007580	1.51937	0.010526	3.15694	1.52782e-10	2.49442	4.68505e-07	0.565579	0.496785
Ghir_A13G010630	3.04331	4.57436e-07	4.06301	7.18509e-13	3.9415	1.39326e-12	2.06487	0.00172297
Ghir_A13G011640	0.346118	0.508739	1.05255	0.00320754	1.1195	0.000960979	0.23026	0.705724
Ghir_A13G014420	1.10067	0.0147653	2.85053	5.70449e-15	-0.426652	0.389344	0.675159	0.205086
Ghir_A13G017470	1.33268	0	2.78226	0	-0.831162	0	0.613094	0
Ghir_A13G020880	3.01984	0.284153	5.69189	0.00537282	9.49438	2.1572e-07	3.76322	0.145364
Ghir_A13G020890	3.73696	0.0668092	6.87066	3.49443e-05	8.94275	1.12283e-08	3.36142	0.118024
Ghir_A13G021660	0.0507692	0.968573	2.29776	1.18214e-05	3.25124	4.5009e-11	0.963041	0.162936
Ghir_D01G001760	-1.05023	1.23154e-05	-1.29268	1.31152e-08	0.692844	0.00271354	-0.290749	0.39302
Ghir_D01G002800	1.76042	0.063103	1.75923	0.0417381	4.05596	4.3732e-08	0.0587014	0.987569
Ghir_D01G009050	-0.657935	0.39871	-1.15208	0.056259	1.8855	0.000323162	-1.29635	0.0477526
Ghir_D01G016670	1.33428	0.204552	1.82275	0.0370428	2.74639	0.000434534	0.812434	0.517028
Ghir_D02G004950	-1.07217	0.000186621	-1.54329	6.07937e-09	-0.443836	0.127883	0.396331	0.291696
Ghir_D02G005910	6.69943	4.52151e-08	4.90851	7.19033e-05	8.49944	8.25789e-14	3.74656	0.00774267
Ghir_D02G018730	1.99331	0.00664078	2.47438	0.000202505	3.07029	1.04156e-06	-0.167293	0.914613
Ghir_D02G020000	-1.88077	0.000744208	-1.39571	0.0101374	-1.67076	0.00125891	1.03467	0.0888253
Ghir_D03G013450-GhDIRP1	0.258136	0.744683	0.126364	0.856306	1.73677	6.60412e-05	1.08638	0.0435906
Ghir_D04G002890	0.279986	0	-0.0106978	0	-2.58627	0	-3.13783	0
Ghir_D04G002910	-0.961902	0	-2.43539	0	0.866609	0	-1.35359	0
Ghir_D04G002920	-0.650841	0.597368	-2.75523	0.000677641	0.0608936	0.9608	-2.54138	0.00362126
Ghir_D04G002940	-0.747005	0.380096	-1.08777	0.110086	-4.38016	2.03696e-14	-2.38349	0.000173084
Ghir_D04G002950	-0.833081	0	-0.355238	0	-3.33151	0	-2.32176	0
Ghir_D04G011920	0.36938	0.440653	0.722062	0.0428312	2.35331	3.49971e-15	-1.12471	0.00184364
Ghir_D05G003890	7.30228	3.77209e-06	8.41721	1.99005e-08	5.71268	0.000202708	3.88828	0.0463907
Ghir_D05G008040	1.21737	0.0120131	1.69629	7.35422e-05	1.03557	0.0190969	1.73806	0.000104217
Ghir_D05G014430	1.22005	0.17117	1.67241	0.0250676	4.23591	4.13719e-11	0.538799	0.646317
Ghir_D05G014440	0.391216	0.546988	1.28553	0.0025317	1.79287	4.75455e-06	-0.976655	0.0659943
Ghir_D05G016550	2.11589	1.3571e-08	2.68702	2.57937e-14	2.90844	3.4484e-17	0.26848	0.681735
Ghir_D05G016660	0.379771	0.553974	1.30007	0.00221659	1.20333	0.00331872	-0.131081	0.883984
Ghir_D05G022660	-0.850593	0.14246	-1.69181	0.000311391	-1.87147	3.34861e-05	-1.09964	0.0454817
Ghir_D05G023890	7.49656	8.37749e-05	6.96378	0.000158035	4.82031	0.0110101	0	1
Ghir_D05G023940	7.22369	1.31312e-05	7.71311	1.12044e-06	3.00825	0.120057	0	1
Ghir_D05G032980	-1.00891	0.00869741	-0.477236	0.246016	-0.777892	0.0277345	1.1167	0.00316021
Ghir_D06G004760	9.35795	4.067e-05	10.0229	3.90751e-06	6.865	0.00173531	0	1
Ghir_D06G014440	1.69101	0.0161194	2.66431	1.2942e-05	1.06664	0.106372	-0.152853	0.917758
Ghir_D06G018380	-0.9333	0.32214	-1.23093	0.112008	-2.41549	0.000297836	-1.8061	0.023095
Ghir_D07G000750	-1.33476	0.03279	-1.70199	0.00246799	0.348743	0.582411	-1.23592	0.0549858
Ghir_D07G001480	5.2756	6.50512e-09	5.38701	1.0226e-09	4.21158	1.89499e-06	3.57014	0.000299293
Ghir_D07G008320	-1.13128	0	-1.07375	0	-0.831176	0	-1.38268	0
Ghir_D07G010810	1.59785	0.000719866	1.76443	6.70129e-05	2.06862	8.8988e-07	1.8541	5.9968e-05
Ghir_D07G019900	8.31033	1.38867e-06	8.39331	4.66231e-07	6.43541	0.000113879	4.0883	0.0556032
Ghir_D08G021240	-1.13129	0.818497	0.761693	0.844191	5.27957	0.0210795	1.10026	0
Ghir_D08G021470	0.797601	0.1318	0.372196	0.499438	1.32502	0.00141311	1.10516	0.0240357
Ghir_D08G022840	7.56723	4.41172e-05	8.43627	1.5364e-06	5.23826	0.00403774	0	1
Ghir_D08G025640	-0.302086	0.706031	0.0168031	0.986882	2.60918	1.7152e-09	-1.11343	0.0489293
Ghir_D08G026850	0.492082	0.656403	1.8724	0.00717983	2.61572	4.25761e-05	0.690787	0.500263
Ghir_D09G001450	4.59225	0.133468	5.95578	0.0224604	8.29728	0.000465661	4.71056	0.129193
Ghir_D09G002740	1.26324	0.24717	1.8808	0.0333666	1.69358	0.0456673	-0.28178	0.875988
Ghir_D09G020270	5.17632	0.0209124	5.47586	0.00776153	2.29499	0.298547	-4.60576	0.131351
Ghir_D09G024310	0.857044	0.086294	0.287787	0.604498	1.23541	0.0023119	1.35039	0.00273292
Ghir_D10G017870	1.08296	0.0272992	1.00934	0.0278653	1.14061	0.00757791	0.397985	0.557026
Ghir_D10G026810	0.463456	0.668786	1.73813	0.0105908	2.05088	0.00120904	0.193933	0.893385
Ghir_D11G001420	-3.05892	0.000330408	-2.3879	0.00380496	-2.55854	0.00121642	-0.783144	0.513926
Ghir_D11G003120	2.31348	4.21454e-05	1.75133	0.00199867	0.281667	0.69322	0.473892	0.60625
Ghir_D11G004550	5.15943	0.0167685	6.26591	0.00122834	6.18587	0.000893575	3.86753	0.106793
Ghir_D11G005840	6.1071	0.0149423	6.12902	0.00863443	4.29791	0.0702546	0	1
Ghir_D11G011760	1.35633	0.0524895	2.63256	5.20435e-06	2.9739	7.6594e-08	-0.410865	0.693986
Ghir_D11G014930	1.47768	0.0845039	2.01057	0.00623944	3.18119	1.91425e-06	1.40683	0.112261
Ghir_D11G026020	2.75625	0	3.57682	0.463499	2.52887	0	3.25851	0
Ghir_D11G028690	-1.70129	0.0361432	-1.61493	0.0321934	0.227642	0.797451	0.416365	0.732653
Ghir_D11G034820	1.39339	0.111801	2.72686	9.76728e-05	3.20102	1.46879e-06	0.247837	0.871187
Ghir_D11G034880	-2.88015	0	-3.66573	0	-1.60229	0	-1.59728	0
Ghir_D11G035900	1.73521	0.0442374	2.113	0.00576843	3.06691	1.19538e-05	0.383119	0.782787
Ghir_D12G012270	-2.81791	0.00277382	-2.64412	0.00315184	-0.882205	0.364871	-0.336471	0.846809
Ghir_D12G017950	5.27147	0.0189172	5.49158	0.00783868	3.63419	0.0939611	0	1
Ghir_D12G018780	-2.72571	0.0315958	-3.83931	0.000574229	-3.58596	0.000882922	-2.60352	0.0463907
Ghir_D12G022480	1.19857	5.94895e-06	0.911386	0.000571445	-1.03675	5.32189e-05	0.311594	0.418085
Ghir_D13G007820	1.75573	0.000906425	3.23219	3.04534e-12	2.33509	6.07591e-07	-0.239069	0.810563
Ghir_D13G021700	3.64893	0.113197	5.54146	0.00403607	9.04497	2.45395e-07	-0.107011	0.993356
Ghir_D13G021710	2.37966	0.430661	5.21179	0.0162656	8.40922	1.56734e-05	1.55338	0.663174
Ghir_D13G022470	-0.112069	0.915187	1.76348	0.000608527	3.28229	2.69598e-12	0.240988	0.805204
Ghir_D13G024450	2.6518	2.34216e-05	2.75159	4.51694e-06	1.85189	0.00244183	0.089298	0.961194

## Sheet: Table S6
Table S6 Primer sequences used in this study
Primer	Sequence (5'-3')	Description
GhZFRG1-qF	TGATCCCTGATATCGCTCAACG	qPCR analysis
GhZFRG1-qR	GCGACTTCTTCTAGCCTGGTTTTG
Ubi-qF	AAGACCTACACCAAGCCCAAGA	Reference gene
Ubi-qR	CTCTTTCCTCAGCCTCTGAACCT

## Sheet: Table S7
Lines	Average Ct_GhZFRG1	Average Ct_Ubi	ΔCt	ΔΔCt	2-ΔΔCt
WT	32.12	20.28	11.84	0	1
OE1	24.65	20.84	3.81	-8.03	261.38
OE2	24.75	21.73	3.02	-8.82	451.94
OE3	24.14	19.33	4.81	-7.03	130.69
OE4	25.95	21.83	4.12	-7.72	210.84
OE5	23.75	19.49	4.26	-7.58	191.34
OE6	25.9	22.3	3.6	-8.24	302.33
OE7	25.63	22.51	3.12	-8.72	421.68
OE8	25.22	21.36	3.86	-7.98	252.48
OE9	24.22	20.84	3.38	-8.46	352.14
OE10	26.36	21.66	4.7	-7.14	141.04
OE11	26.88	22.62	4.26	-7.58	191.34
OE12	25.6	21.95	3.65	-8.19	292.04
